# Supplementary material for: The interaction between cortisol and testosterone predicts leadership within rock hyrax social groups
Source: Sci Rep. 2023 Sep 8;13:14857. doi: 10.1038/s41598-023-41958-w (PMC10491601; doi:10.1038/s41598-023-41958-w)
Supplement: Supplementary file 2 — Supplementary Table S1. [file 41598_2023_41958_MOESM2_ESM.xlsx]

## Sheet: ReadMe
The interaction between cortisol and testosterone predicts leadership within rock hyrax social groups
Yael Goll, Camille Bordes, Yishai A. Weissman, Inbar Shnitzer, Rosanne Beukeboom, Amiyaal Ilany, Lee Koren, Eli Geffen
Data sets for base stations, morning emergence, coordinated movement, and pup scream trails.
Cortisol_std and Testosterone_std are levels standardized by analysis session

## Sheet: Base stations data
Year	Canyon	Base Station	Group	encounter tag	chip	order of movement	Sex	Weight	Cortisol_std	Testosterone_std
2017	David	42_Upper Moringa	Window	EL	217579	2	F	1.8	-0.637509	-0.407821
2017	David	42_Upper Moringa	Window	EL	217579	2	F	1.8	-0.637509	-0.407821
2017	David	42_Upper Moringa	Window	EL	217579	2	F	1.8	-0.637509	-0.407821
2017	David	42_Upper Moringa	Window	EL	217579	4	F	1.8	-0.637509	-0.407821
2017	David	42_Upper Moringa	Window	EL	217579	2	F	1.8	-0.637509	-0.407821
2017	David	42_Upper Moringa	Window	EL	217579	1	F	1.8	-0.637509	-0.407821
2017	David	42_Upper Moringa	Window	EL	217579	1	F	1.8	-0.637509	-0.407821
2017	David	42_Upper Moringa	Window	EL	217579	1	F	1.8	-0.637509	-0.407821
2017	David	42_Upper Moringa	Window	EL	217579	3	F	1.8	-0.637509	-0.407821
2017	David	42_Upper Moringa	Window	EL	217579	7	F	1.8	-0.637509	-0.407821
2017	David	42_Upper Moringa	Window	EL	217579	1	F	1.8	-0.637509	-0.407821
2017	David	42_Upper Moringa	Window	EL	217579	3	F	1.8	-0.637509	-0.407821
2017	David	42_Upper Moringa	Window	EL	217579	1	F	1.8	-0.637509	-0.407821
2017	David	42_Upper Moringa	Window	EL	217579	2	F	1.8	-0.637509	-0.407821
2017	David	42_Upper Moringa	Window	EL	217579	2	F	1.8	-0.637509	-0.407821
2017	David	42_Upper Moringa	Window	EL	217579	1	F	1.8	-0.637509	-0.407821
2017	David	42_Upper Moringa	Window	EL	217579	2	F	1.8	-0.637509	-0.407821
2017	David	43_Lone Moringa	Window	EL	217579	2	F	1.8	-0.637509	-0.407821
2017	David	43_Lone Moringa	Window	EL	217579	2	F	1.8	-0.637509	-0.407821
2017	David	43_Lone Moringa	Window	EL	217579	1	F	1.8	-0.637509	-0.407821
2017	David	43_Lone Moringa	Window	EL	217579	3	F	1.8	-0.637509	-0.407821
2017	David	43_Lone Moringa	Window	EL	217579	2	F	1.8	-0.637509	-0.407821
2017	David	43_Lone Moringa	Window	EL	217579	2	F	1.8	-0.637509	-0.407821
2017	David	43_Lone Moringa	Window	EL	217579	2	F	1.8	-0.637509	-0.407821
2017	David	43_Lone Moringa	Window	EL	217579	2	F	1.8	-0.637509	-0.407821
2017	David	43_Lone Moringa	Window	EL	217579	2	F	1.8	-0.637509	-0.407821
2017	David	43_Lone Moringa	Window	EL	217579	2	F	1.8	-0.637509	-0.407821
2017	David	43_Lone Moringa	Window	EL	217579	1	F	1.8	-0.637509	-0.407821
2017	David	43_Lone Moringa	Window	EL	217579	2	F	1.8	-0.637509	-0.407821
2017	David	43_Lone Moringa	Window	EL	217579	1	F	1.8	-0.637509	-0.407821
2017	David	44_East Large Salvadora	Window	EL	217579	2	F	1.8	-0.637509	-0.407821
2017	David	44_East Large Salvadora	Window	EL	217579	3	F	1.8	-0.637509	-0.407821
2017	David	44_East Large Salvadora	Window	EL	217579	2	F	1.8	-0.637509	-0.407821
2017	David	44_East Large Salvadora	Window	EL	217579	1	F	1.8	-0.637509	-0.407821
2017	David	44_East Large Salvadora	Window	EL	217579	1	F	1.8	-0.637509	-0.407821
2017	David	44_East Large Salvadora	Window	EL	217579	1	F	1.8	-0.637509	-0.407821
2017	David	44_East Large Salvadora	Window	EL	217579	1	F	1.8	-0.637509	-0.407821
2018	David	49_Lone Moringa	Window	JW	203770	1	F	1.85	0.37759	-0.771699
2018	David	49_Lone Moringa	Window	JW	203770	1	F	1.85	0.37759	-0.771699
2018	David	49_Lone Moringa	Window	JW	203770	1	F	1.85	0.37759	-0.771699
2018	David	49_Lone Moringa	Window	JW	203770	4	F	1.85	0.37759	-0.771699
2018	David	49_Lone Moringa	Window	JW	203770	3	F	1.85	0.37759	-0.771699
2018	David	49_Lone Moringa	Window	JW	203770	2	F	1.85	0.37759	-0.771699
2018	David	50_Lower Moringa	Window	JW	203770	2	F	1.85	0.37759	-0.771699
2018	David	50_Lower Moringa	Window	JW	203770	1	F	1.85	0.37759	-0.771699
2018	David	50_Lower Moringa	Window	JW	203770	3	F	1.85	0.37759	-0.771699
2018	David	50_Lower Moringa	Window	JW	203770	3	F	1.85	0.37759	-0.771699
2018	David	50_Lower Moringa	Window	JW	203770	2	F	1.85	0.37759	-0.771699
2017	David	44_East Large Salvadora	Hill	NP	202000	1	F	1.95	-0.223808	0.432899
2017	David	44_East Large Salvadora	Hill	TD	203478	2	F	2	-0.46272	-0.520025
2018	David	49_Lone Moringa	Window	HP	202285	2	F	2.06	0.523945	-0.278601
2018	David	49_Lone Moringa	Window	HP	202285	2	F	2.06	0.523945	-0.278601
2018	David	49_Lone Moringa	Window	HP	202285	1	F	2.06	0.523945	-0.278601
2018	David	49_Lone Moringa	Window	HP	202285	1	F	2.06	0.523945	-0.278601
2018	David	49_Lone Moringa	Window	HP	202285	2	F	2.06	0.523945	-0.278601
2018	David	50_Lower Moringa	Window	HP	202285	2	F	2.06	0.523945	-0.278601
2018	David	50_Lower Moringa	Window	HP	202285	1	F	2.06	0.523945	-0.278601
2018	David	50_Lower Moringa	Window	HP	202285	2	F	2.06	0.523945	-0.278601
2018	David	50_Lower Moringa	Window	HP	202285	5	F	2.06	0.523945	-0.278601
2017	David	44_East Large Salvadora	Hill	RW	216956	3	F	2.1	-0.683968	-0.520933
2017	David	42_Upper Moringa	Window	KS	204390	1	F	2.2	0.331475	-0.906533
2017	David	42_Upper Moringa	Window	KS	204390	2	F	2.2	0.331475	-0.906533
2017	David	42_Upper Moringa	Window	KS	204390	1	F	2.2	0.331475	-0.906533
2017	David	42_Upper Moringa	Window	KS	204390	1	F	2.2	0.331475	-0.906533
2017	David	42_Upper Moringa	Window	KS	204390	2	F	2.2	0.331475	-0.906533
2017	David	42_Upper Moringa	Window	KS	204390	1	F	2.2	0.331475	-0.906533
2017	David	42_Upper Moringa	Window	KS	204390	1	F	2.2	0.331475	-0.906533
2017	David	42_Upper Moringa	Window	KS	204390	2	F	2.2	0.331475	-0.906533
2017	David	42_Upper Moringa	Window	KS	204390	1	F	2.2	0.331475	-0.906533
2017	David	42_Upper Moringa	Window	KS	204390	2	F	2.2	0.331475	-0.906533
2017	David	42_Upper Moringa	Window	KS	204390	1	F	2.2	0.331475	-0.906533
2017	David	42_Upper Moringa	Window	KS	204390	2	F	2.2	0.331475	-0.906533
2017	David	42_Upper Moringa	Window	KS	204390	5	F	2.2	0.331475	-0.906533
2017	David	42_Upper Moringa	Window	KS	204390	2	F	2.2	0.331475	-0.906533
2017	David	42_Upper Moringa	Window	KS	204390	1	F	2.2	0.331475	-0.906533
2017	David	42_Upper Moringa	Window	KS	204390	1	F	2.2	0.331475	-0.906533
2017	David	42_Upper Moringa	Window	KS	204390	2	F	2.2	0.331475	-0.906533
2017	David	42_Upper Moringa	Window	KS	204390	1	F	2.2	0.331475	-0.906533
2017	David	42_Upper Moringa	Window	KS	204390	1	F	2.2	0.331475	-0.906533
2017	David	43_Lone Moringa	Window	KS	204390	1	F	2.2	0.331475	-0.906533
2017	David	43_Lone Moringa	Window	KS	204390	1	F	2.2	0.331475	-0.906533
2017	David	43_Lone Moringa	Window	KS	204390	2	F	2.2	0.331475	-0.906533
2017	David	43_Lone Moringa	Window	KS	204390	1	F	2.2	0.331475	-0.906533
2017	David	43_Lone Moringa	Window	KS	204390	4	F	2.2	0.331475	-0.906533
2017	David	43_Lone Moringa	Window	KS	204390	1	F	2.2	0.331475	-0.906533
2017	David	43_Lone Moringa	Window	KS	204390	1	F	2.2	0.331475	-0.906533
2017	David	43_Lone Moringa	Window	KS	204390	2	F	2.2	0.331475	-0.906533
2017	David	43_Lone Moringa	Window	KS	204390	4	F	2.2	0.331475	-0.906533
2017	David	43_Lone Moringa	Window	KS	204390	3	F	2.2	0.331475	-0.906533
2017	David	43_Lone Moringa	Window	KS	204390	2	F	2.2	0.331475	-0.906533
2017	David	44_East Large Salvadora	Window	KS	204390	1	F	2.2	0.331475	-0.906533
2017	David	44_East Large Salvadora	Window	KS	204390	4	F	2.2	0.331475	-0.906533
2017	David	44_East Large Salvadora	Window	KS	204390	1	F	2.2	0.331475	-0.906533
2017	David	44_East Large Salvadora	Window	KS	204390	1	F	2.2	0.331475	-0.906533
2017	David	44_East Large Salvadora	Window	KS	204390	2	F	2.2	0.331475	-0.906533
2017	David	44_East Large Salvadora	Window	KS	204390	2	F	2.2	0.331475	-0.906533
2017	David	44_East Large Salvadora	Window	KS	204390	1	F	2.2	0.331475	-0.906533
2017	David	44_East Large Salvadora	Window	KS	204390	3	F	2.2	0.331475	-0.906533
2018	David	47_Hill Salvadora	Hill	FO	203478	1	F	2.28	-1.00917	-0.43376
2018	David	47_Hill Salvadora	Hill	FO	203478	2	F	2.28	-1.00917	-0.43376
2018	David	47_Hill Salvadora	Hill	FO	203478	2	F	2.28	-1.00917	-0.43376
2017	Arugot	42_Third Ziziphus	Isiim	DK	218646	1	F	2.3	0.616861	1.95704
2017	Arugot	42_Third Ziziphus	Isiim	DK	218646	1	F	2.3	0.616861	1.95704
2017	Arugot	42_Third Ziziphus	Isiim	DK	218646	1	F	2.3	0.616861	1.95704
2017	Arugot	42_Third Ziziphus	Isiim	DK	218646	1	F	2.3	0.616861	1.95704
2017	Arugot	42_Third Ziziphus	Isiim	DK	218646	1	F	2.3	0.616861	1.95704
2017	Arugot	42_Third Ziziphus	Isiim	DK	218646	2	F	2.3	0.616861	1.95704
2017	Arugot	42_Third Ziziphus	Isiim	DK	218646	1	F	2.3	0.616861	1.95704
2017	Arugot	42_Third Ziziphus	Isiim	DK	218646	2	F	2.3	0.616861	1.95704
2017	Arugot	47_Ladder	Isiim	DK	218646	3	F	2.3	0.616861	1.95704
2017	Arugot	47_Ladder	Isiim	DK	218646	1	F	2.3	0.616861	1.95704
2017	Arugot	47_Ladder	Isiim	DK	218646	4	F	2.3	0.616861	1.95704
2017	Arugot	47_Ladder	Isiim	DK	218646	3	F	2.3	0.616861	1.95704
2017	Arugot	47_Ladder	Isiim	DK	218646	3	F	2.3	0.616861	1.95704
2017	Arugot	47_Ladder	Isiim	DK	218646	2	F	2.3	0.616861	1.95704
2017	Arugot	47_Ladder	Isiim	DK	218646	1	F	2.3	0.616861	1.95704
2017	Arugot	47_Ladder	Isiim	DK	218646	2	F	2.3	0.616861	1.95704
2017	Arugot	47_Second Ziziphus	Isiim	DK	218646	3	F	2.3	0.616861	1.95704
2017	Arugot	47_Second Ziziphus	Isiim	DK	218646	4	F	2.3	0.616861	1.95704
2017	Arugot	47_Second Ziziphus	Isiim	DK	218646	4	F	2.3	0.616861	1.95704
2017	Arugot	47_Second Ziziphus	Isiim	DK	218646	2	F	2.3	0.616861	1.95704
2017	Arugot	47_Second Ziziphus	Isiim	DK	218646	3	F	2.3	0.616861	1.95704
2017	Arugot	47_Second Ziziphus	Isiim	DK	218646	4	F	2.3	0.616861	1.95704
2017	Arugot	47_Second Ziziphus	Isiim	DK	218646	3	F	2.3	0.616861	1.95704
2017	Arugot	47_Second Ziziphus	Isiim	DK	218646	3	F	2.3	0.616861	1.95704
2017	Arugot	47_Second Ziziphus	Isiim	DK	218646	2	F	2.3	0.616861	1.95704
2017	Arugot	47_Second Ziziphus	Isiim	DK	218646	3	F	2.3	0.616861	1.95704
2017	Arugot	47_Second Ziziphus	Isiim	DK	218646	3	F	2.3	0.616861	1.95704
2017	Arugot	47_Second Ziziphus	Isiim	DK	218646	4	F	2.3	0.616861	1.95704
2017	Arugot	47_Second Ziziphus	Isiim	DK	218646	4	F	2.3	0.616861	1.95704
2017	Arugot	47_Second Ziziphus	Isiim	DK	218646	1	F	2.3	0.616861	1.95704
2017	Arugot	47_Second Ziziphus	Isiim	DK	218646	3	F	2.3	0.616861	1.95704
2017	Arugot	48_Third Ziziphus	Isiim	DK	218646	1	F	2.3	0.616861	1.95704
2017	Arugot	48_Third Ziziphus	Isiim	DK	218646	1	F	2.3	0.616861	1.95704
2017	Arugot	48_Third Ziziphus	Isiim	DK	218646	1	F	2.3	0.616861	1.95704
2017	Arugot	48_Third Ziziphus	Isiim	DK	218646	2	F	2.3	0.616861	1.95704
2017	Arugot	48_Third Ziziphus	Isiim	DK	218646	1	F	2.3	0.616861	1.95704
2017	Arugot	48_Third Ziziphus	Isiim	DK	218646	2	F	2.3	0.616861	1.95704
2017	Arugot	48_Third Ziziphus	Isiim	DK	218646	1	F	2.3	0.616861	1.95704
2017	Arugot	48_Third Ziziphus	Isiim	DK	218646	1	F	2.3	0.616861	1.95704
2018	David	49_Lone Moringa	Window	LT	217732	2	F	2.37	2.25269	0.855638
2018	David	49_Lone Moringa	Window	LT	217732	1	F	2.37	2.25269	0.855638
2018	David	49_Lone Moringa	Window	LT	217732	1	F	2.37	2.25269	0.855638
2018	David	49_Lone Moringa	Window	LT	217732	1	F	2.37	2.25269	0.855638
2018	David	49_Lone Moringa	Window	LT	217732	2	F	2.37	2.25269	0.855638
2018	David	50_Lower Moringa	Window	LT	217732	1	F	2.37	2.25269	0.855638
2018	David	50_Lower Moringa	Window	LT	217732	3	F	2.37	2.25269	0.855638
2018	David	50_Lower Moringa	Window	LT	217732	2	F	2.37	2.25269	0.855638
2018	David	50_Lower Moringa	Window	LT	217732	2	F	2.37	2.25269	0.855638
2018	David	50_Lower Moringa	Window	LT	217732	1	F	2.37	2.25269	0.855638
2018	David	50_Lower Moringa	Window	LT	217732	3	F	2.37	2.25269	0.855638
2018	David	50_Lower Moringa	Window	LT	217732	1	F	2.37	2.25269	0.855638
2018	Arugot	41_Collapse_Afternoon	Isiim	GO	202177	1	F	2.5	2.40218	3.28744
2018	Arugot	41_Collapse_Afternoon	Isiim	GO	202177	2	F	2.5	2.40218	3.28744
2018	Arugot	41_Collapse_Afternoon	Isiim	GO	202177	1	F	2.5	2.40218	3.28744
2018	Arugot	41_Collapse_Afternoon	Isiim	GO	202177	2	F	2.5	2.40218	3.28744
2018	Arugot	41_Collapse_Afternoon	Isiim	GO	202177	1	F	2.5	2.40218	3.28744
2018	Arugot	41_Collapse_Afternoon	Isiim	GO	202177	1	F	2.5	2.40218	3.28744
2018	Arugot	41_Collapse_Afternoon	Isiim	GO	202177	2	F	2.5	2.40218	3.28744
2018	Arugot	42_2nd Ziziphus	Isiim	GO	202177	1	F	2.5	2.40218	3.28744
2018	Arugot	42_2nd Ziziphus	Isiim	GO	202177	3	F	2.5	2.40218	3.28744
2018	Arugot	42_2nd Ziziphus	Isiim	GO	202177	2	F	2.5	2.40218	3.28744
2018	Arugot	42_2nd Ziziphus	Isiim	GO	202177	3	F	2.5	2.40218	3.28744
2018	Arugot	42_2nd Ziziphus	Isiim	GO	202177	1	F	2.5	2.40218	3.28744
2018	Arugot	42_2nd Ziziphus	Isiim	GO	202177	3	F	2.5	2.40218	3.28744
2018	Arugot	42_2nd Ziziphus	Isiim	GO	202177	1	F	2.5	2.40218	3.28744
2018	Arugot	43_Third Ziziphus	Isiim	GO	202177	4	F	2.5	2.40218	3.28744
2018	Arugot	43_Third Ziziphus	Isiim	GO	202177	3	F	2.5	2.40218	3.28744
2018	Arugot	43_Third Ziziphus	Isiim	GO	202177	2	F	2.5	2.40218	3.28744
2018	Arugot	43_Third Ziziphus	Isiim	GO	202177	4	F	2.5	2.40218	3.28744
2018	Arugot	43_Third Ziziphus	Isiim	GO	202177	4	F	2.5	2.40218	3.28744
2018	Arugot	43_Third Ziziphus	Isiim	GO	202177	3	F	2.5	2.40218	3.28744
2018	Arugot	43_Third Ziziphus	Isiim	GO	202177	2	F	2.5	2.40218	3.28744
2018	Arugot	43_Third Ziziphus	Isiim	GO	202177	2	F	2.5	2.40218	3.28744
2018	Arugot	43_Third Ziziphus	Isiim	GO	202177	2	F	2.5	2.40218	3.28744
2018	Arugot	43_Third Ziziphus	Isiim	GO	202177	1	F	2.5	2.40218	3.28744
2018	Arugot	43_Third Ziziphus	Isiim	GO	202177	3	F	2.5	2.40218	3.28744
2018	Arugot	43_Third Ziziphus	Isiim	GO	202177	2	F	2.5	2.40218	3.28744
2018	Arugot	43_Third Ziziphus	Isiim	GO	202177	3	F	2.5	2.40218	3.28744
2018	Arugot	43_Third Ziziphus	Isiim	GO	202177	4	F	2.5	2.40218	3.28744
2018	Arugot	43_Third Ziziphus	Isiim	GO	202177	1	F	2.5	2.40218	3.28744
2018	Arugot	43_Third Ziziphus	Isiim	GO	202177	2	F	2.5	2.40218	3.28744
2018	Arugot	43_Third Ziziphus	Isiim	GO	202177	2	F	2.5	2.40218	3.28744
2018	Arugot	43_Third Ziziphus	Isiim	GO	202177	3	F	2.5	2.40218	3.28744
2018	Arugot	43_Third Ziziphus	Isiim	GO	202177	2	F	2.5	2.40218	3.28744
2018	Arugot	43_Third Ziziphus	Isiim	GO	202177	2	F	2.5	2.40218	3.28744
2018	Arugot	43_Third Ziziphus	Isiim	GO	202177	4	F	2.5	2.40218	3.28744
2018	Arugot	43_Third Ziziphus	Isiim	GO	202177	3	F	2.5	2.40218	3.28744
2018	Arugot	43_Third Ziziphus	Isiim	GO	202177	2	F	2.5	2.40218	3.28744
2018	Arugot	43_Third Ziziphus	Isiim	GO	202177	1	F	2.5	2.40218	3.28744
2018	Arugot	43_Third Ziziphus	Isiim	GO	202177	3	F	2.5	2.40218	3.28744
2018	Arugot	43_Third Ziziphus	Isiim	GO	202177	2	F	2.5	2.40218	3.28744
2018	Arugot	43_Third Ziziphus	Isiim	GO	202177	4	F	2.5	2.40218	3.28744
2018	Arugot	43_Third Ziziphus	Isiim	GO	202177	1	F	2.5	2.40218	3.28744
2018	Arugot	43_Third Ziziphus	Isiim	GO	202177	1	F	2.5	2.40218	3.28744
2018	Arugot	43_Third Ziziphus	Isiim	GO	202177	2	F	2.5	2.40218	3.28744
2018	Arugot	43_Third Ziziphus	Isiim	GO	202177	4	F	2.5	2.40218	3.28744
2018	Arugot	43_Third Ziziphus	Isiim	GO	202177	3	F	2.5	2.40218	3.28744
2018	Arugot	43_Third Ziziphus	Isiim	GO	202177	4	F	2.5	2.40218	3.28744
2018	Arugot	43_Third Ziziphus	Isiim	GO	202177	3	F	2.5	2.40218	3.28744
2017	Arugot	42_Third Ziziphus	Isiim	KU	202119	1	F	2.55	1.53096	0.553872
2017	Arugot	42_Third Ziziphus	Isiim	KU	202119	2	F	2.55	1.53096	0.553872
2017	Arugot	47_Ladder	Isiim	KU	202119	2	F	2.55	1.53096	0.553872
2017	Arugot	47_Ladder	Isiim	KU	202119	2	F	2.55	1.53096	0.553872
2017	Arugot	47_Ladder	Isiim	KU	202119	2	F	2.55	1.53096	0.553872
2017	Arugot	47_Ladder	Isiim	KU	202119	1	F	2.55	1.53096	0.553872
2017	Arugot	47_Ladder	Isiim	KU	202119	2	F	2.55	1.53096	0.553872
2017	Arugot	47_Ladder	Isiim	KU	202119	2	F	2.55	1.53096	0.553872
2017	Arugot	47_Ladder	Isiim	KU	202119	1	F	2.55	1.53096	0.553872
2017	Arugot	47_Ladder	Isiim	KU	202119	1	F	2.55	1.53096	0.553872
2017	Arugot	47_Ladder	Isiim	KU	202119	1	F	2.55	1.53096	0.553872
2017	Arugot	47_Ladder	Isiim	KU	202119	2	F	2.55	1.53096	0.553872
2017	Arugot	47_Ladder	Isiim	KU	202119	1	F	2.55	1.53096	0.553872
2017	Arugot	47_Ladder	Isiim	KU	202119	2	F	2.55	1.53096	0.553872
2017	Arugot	47_Ladder	Isiim	KU	202119	1	F	2.55	1.53096	0.553872
2017	Arugot	47_Ladder	Isiim	KU	202119	1	F	2.55	1.53096	0.553872
2017	Arugot	47_Ladder	Isiim	KU	202119	2	F	2.55	1.53096	0.553872
2017	Arugot	47_Ladder	Isiim	KU	202119	2	F	2.55	1.53096	0.553872
2017	Arugot	47_Ladder	Isiim	KU	202119	1	F	2.55	1.53096	0.553872
2017	Arugot	47_Ladder	Isiim	KU	202119	1	F	2.55	1.53096	0.553872
2017	Arugot	47_Ladder	Isiim	KU	202119	2	F	2.55	1.53096	0.553872
2017	Arugot	47_Second Ziziphus	Isiim	KU	202119	1	F	2.55	1.53096	0.553872
2017	Arugot	47_Second Ziziphus	Isiim	KU	202119	1	F	2.55	1.53096	0.553872
2017	Arugot	47_Second Ziziphus	Isiim	KU	202119	2	F	2.55	1.53096	0.553872
2017	Arugot	47_Second Ziziphus	Isiim	KU	202119	1	F	2.55	1.53096	0.553872
2017	Arugot	47_Second Ziziphus	Isiim	KU	202119	1	F	2.55	1.53096	0.553872
2017	Arugot	47_Second Ziziphus	Isiim	KU	202119	3	F	2.55	1.53096	0.553872
2017	Arugot	47_Second Ziziphus	Isiim	KU	202119	1	F	2.55	1.53096	0.553872
2017	Arugot	47_Second Ziziphus	Isiim	KU	202119	2	F	2.55	1.53096	0.553872
2017	Arugot	47_Second Ziziphus	Isiim	KU	202119	1	F	2.55	1.53096	0.553872
2017	Arugot	47_Second Ziziphus	Isiim	KU	202119	1	F	2.55	1.53096	0.553872
2017	Arugot	47_Second Ziziphus	Isiim	KU	202119	2	F	2.55	1.53096	0.553872
2017	Arugot	47_Second Ziziphus	Isiim	KU	202119	1	F	2.55	1.53096	0.553872
2017	Arugot	47_Second Ziziphus	Isiim	KU	202119	3	F	2.55	1.53096	0.553872
2017	Arugot	47_Second Ziziphus	Isiim	KU	202119	2	F	2.55	1.53096	0.553872
2017	Arugot	47_Second Ziziphus	Isiim	KU	202119	2	F	2.55	1.53096	0.553872
2017	Arugot	47_Second Ziziphus	Isiim	KU	202119	2	F	2.55	1.53096	0.553872
2017	Arugot	48_Third Ziziphus	Isiim	KU	202119	2	F	2.55	1.53096	0.553872
2017	Arugot	48_Third Ziziphus	Isiim	KU	202119	2	F	2.55	1.53096	0.553872
2017	Arugot	48_Third Ziziphus	Isiim	KU	202119	1	F	2.55	1.53096	0.553872
2017	Arugot	48_Third Ziziphus	Isiim	KU	202119	2	F	2.55	1.53096	0.553872
2017	Arugot	48_Third Ziziphus	Isiim	KU	202119	1	F	2.55	1.53096	0.553872
2017	Arugot	48_Third Ziziphus	Isiim	KU	202119	3	F	2.55	1.53096	0.553872
2017	Arugot	48_Third Ziziphus	Isiim	KU	202119	1	F	2.55	1.53096	0.553872
2018	David	47_Hill Salvadora	Hill	BF	187214	2	F	2.64	1.40639	2.5134
2018	David	47_Hill Salvadora	Hill	BF	187214	1	F	2.64	1.40639	2.5134
2018	David	47_Hill Salvadora	Hill	BF	187214	1	F	2.64	1.40639	2.5134
2018	Arugot	41_Collapse_Afternoon	Isiim	KB	202119	2	F	2.645	0.185769	0.483915
2018	Arugot	41_Collapse_Afternoon	Isiim	KB	202119	2	F	2.645	0.185769	0.483915
2018	Arugot	41_Collapse_Afternoon	Isiim	KB	202119	1	F	2.645	0.185769	0.483915
2018	Arugot	41_Collapse_Afternoon	Isiim	KB	202119	1	F	2.645	0.185769	0.483915
2018	Arugot	41_Collapse_Afternoon	Isiim	KB	202119	2	F	2.645	0.185769	0.483915
2018	Arugot	41_Collapse_Afternoon	Isiim	KB	202119	2	F	2.645	0.185769	0.483915
2018	Arugot	41_Collapse_Afternoon	Isiim	KB	202119	3	F	2.645	0.185769	0.483915
2018	Arugot	41_Collapse_Afternoon	Isiim	KB	202119	1	F	2.645	0.185769	0.483915
2018	Arugot	42_2nd Ziziphus	Isiim	KB	202119	1	F	2.645	0.185769	0.483915
2018	Arugot	42_2nd Ziziphus	Isiim	KB	202119	3	F	2.645	0.185769	0.483915
2018	Arugot	42_2nd Ziziphus	Isiim	KB	202119	2	F	2.645	0.185769	0.483915
2018	Arugot	42_2nd Ziziphus	Isiim	KB	202119	2	F	2.645	0.185769	0.483915
2018	Arugot	42_2nd Ziziphus	Isiim	KB	202119	1	F	2.645	0.185769	0.483915
2018	Arugot	42_2nd Ziziphus	Isiim	KB	202119	1	F	2.645	0.185769	0.483915
2018	Arugot	42_2nd Ziziphus	Isiim	KB	202119	1	F	2.645	0.185769	0.483915
2018	Arugot	42_2nd Ziziphus	Isiim	KB	202119	2	F	2.645	0.185769	0.483915
2018	Arugot	42_2nd Ziziphus	Isiim	KB	202119	3	F	2.645	0.185769	0.483915
2018	Arugot	42_2nd Ziziphus	Isiim	KB	202119	2	F	2.645	0.185769	0.483915
2018	Arugot	43_Third Ziziphus	Isiim	KB	202119	2	F	2.645	0.185769	0.483915
2018	Arugot	43_Third Ziziphus	Isiim	KB	202119	3	F	2.645	0.185769	0.483915
2018	Arugot	43_Third Ziziphus	Isiim	KB	202119	1	F	2.645	0.185769	0.483915
2018	Arugot	43_Third Ziziphus	Isiim	KB	202119	1	F	2.645	0.185769	0.483915
2018	Arugot	43_Third Ziziphus	Isiim	KB	202119	1	F	2.645	0.185769	0.483915
2018	Arugot	43_Third Ziziphus	Isiim	KB	202119	2	F	2.645	0.185769	0.483915
2018	Arugot	43_Third Ziziphus	Isiim	KB	202119	1	F	2.645	0.185769	0.483915
2018	Arugot	43_Third Ziziphus	Isiim	KB	202119	1	F	2.645	0.185769	0.483915
2018	Arugot	43_Third Ziziphus	Isiim	KB	202119	1	F	2.645	0.185769	0.483915
2018	Arugot	43_Third Ziziphus	Isiim	KB	202119	1	F	2.645	0.185769	0.483915
2018	Arugot	43_Third Ziziphus	Isiim	KB	202119	1	F	2.645	0.185769	0.483915
2018	Arugot	43_Third Ziziphus	Isiim	KB	202119	2	F	2.645	0.185769	0.483915
2018	Arugot	43_Third Ziziphus	Isiim	KB	202119	2	F	2.645	0.185769	0.483915
2018	Arugot	43_Third Ziziphus	Isiim	KB	202119	1	F	2.645	0.185769	0.483915
2018	Arugot	43_Third Ziziphus	Isiim	KB	202119	3	F	2.645	0.185769	0.483915
2018	Arugot	43_Third Ziziphus	Isiim	KB	202119	4	F	2.645	0.185769	0.483915
2018	Arugot	43_Third Ziziphus	Isiim	KB	202119	1	F	2.645	0.185769	0.483915
2018	Arugot	43_Third Ziziphus	Isiim	KB	202119	1	F	2.645	0.185769	0.483915
2018	Arugot	43_Third Ziziphus	Isiim	KB	202119	1	F	2.645	0.185769	0.483915
2018	Arugot	43_Third Ziziphus	Isiim	KB	202119	1	F	2.645	0.185769	0.483915
2018	Arugot	43_Third Ziziphus	Isiim	KB	202119	3	F	2.645	0.185769	0.483915
2018	Arugot	43_Third Ziziphus	Isiim	KB	202119	1	F	2.645	0.185769	0.483915
2018	Arugot	43_Third Ziziphus	Isiim	KB	202119	1	F	2.645	0.185769	0.483915
2018	Arugot	43_Third Ziziphus	Isiim	KB	202119	1	F	2.645	0.185769	0.483915
2018	Arugot	43_Third Ziziphus	Isiim	KB	202119	1	F	2.645	0.185769	0.483915
2018	Arugot	43_Third Ziziphus	Isiim	KB	202119	2	F	2.645	0.185769	0.483915
2018	Arugot	43_Third Ziziphus	Isiim	KB	202119	3	F	2.645	0.185769	0.483915
2018	Arugot	43_Third Ziziphus	Isiim	KB	202119	1	F	2.645	0.185769	0.483915
2018	Arugot	43_Third Ziziphus	Isiim	KB	202119	2	F	2.645	0.185769	0.483915
2018	Arugot	43_Third Ziziphus	Isiim	KB	202119	2	F	2.645	0.185769	0.483915
2018	Arugot	43_Third Ziziphus	Isiim	KB	202119	3	F	2.645	0.185769	0.483915
2018	Arugot	43_Third Ziziphus	Isiim	KB	202119	2	F	2.645	0.185769	0.483915
2018	Arugot	43_Third Ziziphus	Isiim	KB	202119	2	F	2.645	0.185769	0.483915
2018	Arugot	43_Third Ziziphus	Isiim	KB	202119	2	F	2.645	0.185769	0.483915
2018	Arugot	43_Third Ziziphus	Isiim	KB	202119	1	F	2.645	0.185769	0.483915
2018	Arugot	43_Third Ziziphus	Isiim	KB	202119	1	F	2.645	0.185769	0.483915
2018	Arugot	41_Collapse_Afternoon	Isiim	CD	218646	2	F	2.66	-0.497781	-1.09253
2018	Arugot	41_Collapse_Afternoon	Isiim	CD	218646	1	F	2.66	-0.497781	-1.09253
2018	Arugot	41_Collapse_Afternoon	Isiim	CD	218646	1	F	2.66	-0.497781	-1.09253
2018	Arugot	41_Collapse_Afternoon	Isiim	CD	218646	1	F	2.66	-0.497781	-1.09253
2018	Arugot	41_Collapse_Afternoon	Isiim	CD	218646	1	F	2.66	-0.497781	-1.09253
2018	Arugot	41_Collapse_Afternoon	Isiim	CD	218646	2	F	2.66	-0.497781	-1.09253
2018	Arugot	41_Collapse_Afternoon	Isiim	CD	218646	3	F	2.66	-0.497781	-1.09253
2018	Arugot	41_Collapse_Afternoon	Isiim	CD	218646	1	F	2.66	-0.497781	-1.09253
2018	Arugot	42_2nd Ziziphus	Isiim	CD	218646	2	F	2.66	-0.497781	-1.09253
2018	Arugot	42_2nd Ziziphus	Isiim	CD	218646	2	F	2.66	-0.497781	-1.09253
2018	Arugot	42_2nd Ziziphus	Isiim	CD	218646	2	F	2.66	-0.497781	-1.09253
2018	Arugot	42_2nd Ziziphus	Isiim	CD	218646	1	F	2.66	-0.497781	-1.09253
2018	Arugot	42_2nd Ziziphus	Isiim	CD	218646	2	F	2.66	-0.497781	-1.09253
2018	Arugot	42_2nd Ziziphus	Isiim	CD	218646	2	F	2.66	-0.497781	-1.09253
2018	Arugot	42_2nd Ziziphus	Isiim	CD	218646	2	F	2.66	-0.497781	-1.09253
2018	Arugot	42_2nd Ziziphus	Isiim	CD	218646	1	F	2.66	-0.497781	-1.09253
2018	Arugot	42_2nd Ziziphus	Isiim	CD	218646	2	F	2.66	-0.497781	-1.09253
2018	Arugot	42_2nd Ziziphus	Isiim	CD	218646	1	F	2.66	-0.497781	-1.09253
2018	Arugot	42_2nd Ziziphus	Isiim	CD	218646	3	F	2.66	-0.497781	-1.09253
2018	Arugot	42_2nd Ziziphus	Isiim	CD	218646	2	F	2.66	-0.497781	-1.09253
2018	Arugot	43_Third Ziziphus	Isiim	CD	218646	3	F	2.66	-0.497781	-1.09253
2018	Arugot	43_Third Ziziphus	Isiim	CD	218646	1	F	2.66	-0.497781	-1.09253
2018	Arugot	43_Third Ziziphus	Isiim	CD	218646	2	F	2.66	-0.497781	-1.09253
2018	Arugot	43_Third Ziziphus	Isiim	CD	218646	2	F	2.66	-0.497781	-1.09253
2018	Arugot	43_Third Ziziphus	Isiim	CD	218646	1	F	2.66	-0.497781	-1.09253
2018	Arugot	43_Third Ziziphus	Isiim	CD	218646	2	F	2.66	-0.497781	-1.09253
2018	Arugot	43_Third Ziziphus	Isiim	CD	218646	2	F	2.66	-0.497781	-1.09253
2018	Arugot	43_Third Ziziphus	Isiim	CD	218646	2	F	2.66	-0.497781	-1.09253
2018	Arugot	43_Third Ziziphus	Isiim	CD	218646	4	F	2.66	-0.497781	-1.09253
2018	Arugot	43_Third Ziziphus	Isiim	CD	218646	2	F	2.66	-0.497781	-1.09253
2018	Arugot	43_Third Ziziphus	Isiim	CD	218646	1	F	2.66	-0.497781	-1.09253
2018	Arugot	43_Third Ziziphus	Isiim	CD	218646	2	F	2.66	-0.497781	-1.09253
2018	Arugot	43_Third Ziziphus	Isiim	CD	218646	3	F	2.66	-0.497781	-1.09253
2018	Arugot	43_Third Ziziphus	Isiim	CD	218646	2	F	2.66	-0.497781	-1.09253
2018	Arugot	43_Third Ziziphus	Isiim	CD	218646	1	F	2.66	-0.497781	-1.09253
2018	Arugot	43_Third Ziziphus	Isiim	CD	218646	3	F	2.66	-0.497781	-1.09253
2018	Arugot	43_Third Ziziphus	Isiim	CD	218646	3	F	2.66	-0.497781	-1.09253
2018	Arugot	43_Third Ziziphus	Isiim	CD	218646	2	F	2.66	-0.497781	-1.09253
2018	Arugot	43_Third Ziziphus	Isiim	CD	218646	5	F	2.66	-0.497781	-1.09253
2018	Arugot	43_Third Ziziphus	Isiim	CD	218646	2	F	2.66	-0.497781	-1.09253
2018	Arugot	43_Third Ziziphus	Isiim	CD	218646	1	F	2.66	-0.497781	-1.09253
2018	Arugot	43_Third Ziziphus	Isiim	CD	218646	2	F	2.66	-0.497781	-1.09253
2018	Arugot	43_Third Ziziphus	Isiim	CD	218646	2	F	2.66	-0.497781	-1.09253
2018	Arugot	43_Third Ziziphus	Isiim	CD	218646	3	F	2.66	-0.497781	-1.09253
2018	Arugot	43_Third Ziziphus	Isiim	CD	218646	3	F	2.66	-0.497781	-1.09253
2018	Arugot	43_Third Ziziphus	Isiim	CD	218646	5	F	2.66	-0.497781	-1.09253
2018	Arugot	43_Third Ziziphus	Isiim	CD	218646	1	F	2.66	-0.497781	-1.09253
2018	Arugot	43_Third Ziziphus	Isiim	CD	218646	1	F	2.66	-0.497781	-1.09253
2018	Arugot	43_Third Ziziphus	Isiim	CD	218646	5	F	2.66	-0.497781	-1.09253
2018	Arugot	43_Third Ziziphus	Isiim	CD	218646	4	F	2.66	-0.497781	-1.09253
2017	Arugot	42_Third Ziziphus	Cube	XF	203694	3	M	2.7	-0.0425647	0.769039
2017	Arugot	42_Third Ziziphus	Cube	XF	203694	1	M	2.7	-0.0425647	0.769039
2017	Arugot	42_Third Ziziphus	Cube	XF	203694	1	M	2.7	-0.0425647	0.769039
2017	Arugot	42_Third Ziziphus	Cube	XF	203694	1	M	2.7	-0.0425647	0.769039
2017	Arugot	42_Third Ziziphus	Cube	XF	203694	1	M	2.7	-0.0425647	0.769039
2017	Arugot	42_Third Ziziphus	Cube	XF	203694	1	M	2.7	-0.0425647	0.769039
2017	Arugot	42_Third Ziziphus	Cube	XF	203694	2	M	2.7	-0.0425647	0.769039
2017	Arugot	42_Third Ziziphus	Cube	XF	203694	3	M	2.7	-0.0425647	0.769039
2017	Arugot	42_Third Ziziphus	Cube	XF	203694	1	M	2.7	-0.0425647	0.769039
2017	Arugot	42_Third Ziziphus	Cube	XF	203694	2	M	2.7	-0.0425647	0.769039
2017	Arugot	42_Third Ziziphus	Cube	XF	203694	1	M	2.7	-0.0425647	0.769039
2017	Arugot	42_Third Ziziphus	Cube	XF	203694	1	M	2.7	-0.0425647	0.769039
2017	Arugot	42_Third Ziziphus	Cube	XF	203694	2	M	2.7	-0.0425647	0.769039
2017	Arugot	42_Third Ziziphus	Cube	XF	203694	1	M	2.7	-0.0425647	0.769039
2017	Arugot	42_Third Ziziphus	Cube	XF	203694	2	M	2.7	-0.0425647	0.769039
2017	Arugot	42_Third Ziziphus	Cube	XF	203694	1	M	2.7	-0.0425647	0.769039
2017	Arugot	42_Third Ziziphus	Cube	XF	203694	3	M	2.7	-0.0425647	0.769039
2017	Arugot	42_Third Ziziphus	Cube	XF	203694	2	M	2.7	-0.0425647	0.769039
2017	Arugot	45_Sukkot_Afternoon	Cube	XF	203694	1	M	2.7	-0.0425647	0.769039
2017	Arugot	45_Sukkot_Afternoon	Cube	XF	203694	3	M	2.7	-0.0425647	0.769039
2017	Arugot	45_Sukkot_Afternoon	Cube	XF	203694	1	M	2.7	-0.0425647	0.769039
2017	Arugot	45_Sukkot_Afternoon	Cube	XF	203694	2	M	2.7	-0.0425647	0.769039
2017	Arugot	45_Sukkot_Afternoon	Cube	XF	203694	2	M	2.7	-0.0425647	0.769039
2017	Arugot	45_Sukkot_Afternoon	Cube	XF	203694	2	M	2.7	-0.0425647	0.769039
2017	Arugot	45_Sukkot_Afternoon	Cube	XF	203694	3	M	2.7	-0.0425647	0.769039
2017	Arugot	45_Sukkot_Afternoon	Cube	XF	203694	3	M	2.7	-0.0425647	0.769039
2017	Arugot	45_Sukkot_Afternoon	Cube	XF	203694	2	M	2.7	-0.0425647	0.769039
2017	Arugot	45_Sukkot_Afternoon	Cube	XF	203694	2	M	2.7	-0.0425647	0.769039
2017	Arugot	45_Sukkot_Afternoon	Cube	XF	203694	1	M	2.7	-0.0425647	0.769039
2017	Arugot	45_Sukkot_Afternoon	Cube	XF	203694	3	M	2.7	-0.0425647	0.769039
2017	Arugot	45_Sukkot_Afternoon	Cube	XF	203694	2	M	2.7	-0.0425647	0.769039
2017	Arugot	45_Sukkot_Afternoon	Cube	XF	203694	3	M	2.7	-0.0425647	0.769039
2017	Arugot	45_Sukkot_Afternoon	Cube	XF	203694	2	M	2.7	-0.0425647	0.769039
2017	Arugot	45_Sukkot_Afternoon	Cube	XF	203694	1	M	2.7	-0.0425647	0.769039
2017	Arugot	45_Sukkot_Afternoon	Cube	XF	203694	1	M	2.7	-0.0425647	0.769039
2017	Arugot	45_Sukkot_Afternoon	Cube	XF	203694	2	M	2.7	-0.0425647	0.769039
2017	Arugot	45_Sukkot_Afternoon	Cube	XF	203694	3	M	2.7	-0.0425647	0.769039
2017	Arugot	45_Sukkot_Afternoon	Cube	XF	203694	1	M	2.7	-0.0425647	0.769039
2017	Arugot	47_Second Ziziphus	Cube	XF	203694	1	M	2.7	-0.0425647	0.769039
2017	Arugot	47_Second Ziziphus	Cube	XF	203694	1	M	2.7	-0.0425647	0.769039
2017	Arugot	47_Second Ziziphus	Cube	XF	203694	2	M	2.7	-0.0425647	0.769039
2017	Arugot	47_Second Ziziphus	Cube	XF	203694	2	M	2.7	-0.0425647	0.769039
2017	Arugot	47_Second Ziziphus	Cube	XF	203694	2	M	2.7	-0.0425647	0.769039
2017	Arugot	47_Second Ziziphus	Cube	XF	203694	2	M	2.7	-0.0425647	0.769039
2017	Arugot	48_Third Ziziphus	Cube	XF	203694	2	M	2.7	-0.0425647	0.769039
2017	Arugot	48_Third Ziziphus	Cube	XF	203694	2	M	2.7	-0.0425647	0.769039
2017	Arugot	48_Third Ziziphus	Cube	XF	203694	1	M	2.7	-0.0425647	0.769039
2017	Arugot	48_Third Ziziphus	Cube	XF	203694	2	M	2.7	-0.0425647	0.769039
2017	Arugot	48_Third Ziziphus	Cube	XF	203694	2	M	2.7	-0.0425647	0.769039
2017	Arugot	48_Third Ziziphus	Cube	XF	203694	2	M	2.7	-0.0425647	0.769039
2017	Arugot	48_Third Ziziphus	Cube	XF	203694	2	M	2.7	-0.0425647	0.769039
2017	Arugot	48_Third Ziziphus	Cube	XF	203694	2	M	2.7	-0.0425647	0.769039
2017	Arugot	48_Third Ziziphus	Cube	XF	203694	1	M	2.7	-0.0425647	0.769039
2017	Arugot	48_Third Ziziphus	Cube	XF	203694	1	M	2.7	-0.0425647	0.769039
2017	Arugot	48_Third Ziziphus	Cube	XF	203694	1	M	2.7	-0.0425647	0.769039
2017	Arugot	48_Third Ziziphus	Cube	XF	203694	2	M	2.7	-0.0425647	0.769039
2017	Arugot	48_Third Ziziphus	Cube	XF	203694	2	M	2.7	-0.0425647	0.769039
2017	Arugot	48_Third Ziziphus	Cube	XF	203694	2	M	2.7	-0.0425647	0.769039
2017	Arugot	48_Third Ziziphus	Cube	XF	203694	3	M	2.7	-0.0425647	0.769039
2017	Arugot	48_Third Ziziphus	Cube	XF	203694	1	M	2.7	-0.0425647	0.769039
2017	Arugot	48_Third Ziziphus	Cube	XF	203694	3	M	2.7	-0.0425647	0.769039
2017	Arugot	48_Third Ziziphus	Cube	XF	203694	1	M	2.7	-0.0425647	0.769039
2017	Arugot	48_Third Ziziphus	Cube	XF	203694	2	M	2.7	-0.0425647	0.769039
2017	Arugot	48_Third Ziziphus	Cube	XF	203694	3	M	2.7	-0.0425647	0.769039
2017	Arugot	48_Third Ziziphus	Cube	XF	203694	2	M	2.7	-0.0425647	0.769039
2017	Arugot	48_Third Ziziphus	Cube	XF	203694	3	M	2.7	-0.0425647	0.769039
2017	Arugot	48_Third Ziziphus	Cube	XF	203694	3	M	2.7	-0.0425647	0.769039
2017	Arugot	48_Third Ziziphus	Cube	XF	203694	3	M	2.7	-0.0425647	0.769039
2017	Arugot	48_Third Ziziphus	Cube	XF	203694	2	M	2.7	-0.0425647	0.769039
2017	Arugot	48_Third Ziziphus	Cube	XF	203694	1	M	2.7	-0.0425647	0.769039
2017	Arugot	48_Third Ziziphus	Cube	XF	203694	1	M	2.7	-0.0425647	0.769039
2017	Arugot	48_Third Ziziphus	Cube	XF	203694	2	M	2.7	-0.0425647	0.769039
2017	Arugot	49_Ballenbak tree	Cube	XF	203694	3	M	2.7	-0.0425647	0.769039
2017	Arugot	49_Ballenbak tree	Cube	XF	203694	1	M	2.7	-0.0425647	0.769039
2017	Arugot	49_Ballenbak tree	Cube	XF	203694	1	M	2.7	-0.0425647	0.769039
2017	Arugot	49_Ballenbak tree	Cube	XF	203694	2	M	2.7	-0.0425647	0.769039
2017	Arugot	49_Ballenbak tree	Cube	XF	203694	1	M	2.7	-0.0425647	0.769039
2017	Arugot	49_Ballenbak tree	Cube	XF	203694	1	M	2.7	-0.0425647	0.769039
2017	Arugot	49_Ballenbak tree	Cube	XF	203694	2	M	2.7	-0.0425647	0.769039
2017	Arugot	49_Ballenbak tree	Cube	XF	203694	3	M	2.7	-0.0425647	0.769039
2017	Arugot	49_Ballenbak tree	Cube	XF	203694	3	M	2.7	-0.0425647	0.769039
2017	Arugot	49_Ballenbak tree	Cube	XF	203694	2	M	2.7	-0.0425647	0.769039
2018	Arugot	41_Collapse_Afternoon	Isiim	MY	203581	2	M	3.05	0.715362	0.419651
2018	Arugot	41_Collapse_Afternoon	Isiim	MY	203581	4	M	3.05	0.715362	0.419651
2018	Arugot	41_Collapse_Afternoon	Isiim	MY	203581	2	M	3.05	0.715362	0.419651
2018	Arugot	42_2nd Ziziphus	Isiim	MY	203581	2	M	3.05	0.715362	0.419651
2018	Arugot	42_2nd Ziziphus	Isiim	MY	203581	2	M	3.05	0.715362	0.419651
2018	Arugot	42_2nd Ziziphus	Isiim	MY	203581	1	M	3.05	0.715362	0.419651
2018	Arugot	42_2nd Ziziphus	Isiim	MY	203581	1	M	3.05	0.715362	0.419651
2018	Arugot	42_2nd Ziziphus	Isiim	MY	203581	4	M	3.05	0.715362	0.419651
2018	Arugot	42_2nd Ziziphus	Isiim	MY	203581	2	M	3.05	0.715362	0.419651
2018	Arugot	42_2nd Ziziphus	Isiim	MY	203581	1	M	3.05	0.715362	0.419651
2018	Arugot	43_Third Ziziphus	Isiim	MY	203581	3	M	3.05	0.715362	0.419651
2018	Arugot	43_Third Ziziphus	Isiim	MY	203581	3	M	3.05	0.715362	0.419651
2018	Arugot	43_Third Ziziphus	Isiim	MY	203581	5	M	3.05	0.715362	0.419651
2018	Arugot	43_Third Ziziphus	Isiim	MY	203581	3	M	3.05	0.715362	0.419651
2018	Arugot	43_Third Ziziphus	Isiim	MY	203581	1	M	3.05	0.715362	0.419651
2018	Arugot	43_Third Ziziphus	Isiim	MY	203581	1	M	3.05	0.715362	0.419651
2018	Arugot	43_Third Ziziphus	Isiim	MY	203581	2	M	3.05	0.715362	0.419651
2018	Arugot	43_Third Ziziphus	Isiim	MY	203581	4	M	3.05	0.715362	0.419651
2018	Arugot	43_Third Ziziphus	Isiim	MY	203581	1	M	3.05	0.715362	0.419651
2018	Arugot	43_Third Ziziphus	Isiim	MY	203581	1	M	3.05	0.715362	0.419651
2018	Arugot	43_Third Ziziphus	Isiim	MY	203581	4	M	3.05	0.715362	0.419651
2018	Arugot	43_Third Ziziphus	Isiim	MY	203581	3	M	3.05	0.715362	0.419651
2018	Arugot	43_Third Ziziphus	Isiim	MY	203581	2	M	3.05	0.715362	0.419651
2018	Arugot	43_Third Ziziphus	Isiim	MY	203581	2	M	3.05	0.715362	0.419651
2017	Arugot	42_Third Ziziphus	Isiim	HW	203581	2	M	3.1	0.97075	0.35464
2017	Arugot	42_Third Ziziphus	Isiim	HW	203581	2	M	3.1	0.97075	0.35464
2017	Arugot	42_Third Ziziphus	Isiim	HW	203581	2	M	3.1	0.97075	0.35464
2017	Arugot	42_Third Ziziphus	Isiim	HW	203581	2	M	3.1	0.97075	0.35464
2017	Arugot	42_Third Ziziphus	Isiim	HW	203581	2	M	3.1	0.97075	0.35464
2017	Arugot	47_Ladder	Isiim	HW	203581	2	M	3.1	0.97075	0.35464
2017	Arugot	47_Ladder	Isiim	HW	203581	1	M	3.1	0.97075	0.35464
2017	Arugot	47_Ladder	Isiim	HW	203581	3	M	3.1	0.97075	0.35464
2017	Arugot	47_Ladder	Isiim	HW	203581	2	M	3.1	0.97075	0.35464
2017	Arugot	47_Ladder	Isiim	HW	203581	4	M	3.1	0.97075	0.35464
2017	Arugot	47_Ladder	Isiim	HW	203581	1	M	3.1	0.97075	0.35464
2017	Arugot	47_Second Ziziphus	Isiim	HW	203581	2	M	3.1	0.97075	0.35464
2017	Arugot	47_Second Ziziphus	Isiim	HW	203581	2	M	3.1	0.97075	0.35464
2017	Arugot	47_Second Ziziphus	Isiim	HW	203581	1	M	3.1	0.97075	0.35464
2017	Arugot	47_Second Ziziphus	Isiim	HW	203581	4	M	3.1	0.97075	0.35464
2017	Arugot	47_Second Ziziphus	Isiim	HW	203581	4	M	3.1	0.97075	0.35464
2017	Arugot	47_Second Ziziphus	Isiim	HW	203581	1	M	3.1	0.97075	0.35464
2017	Arugot	47_Second Ziziphus	Isiim	HW	203581	2	M	3.1	0.97075	0.35464
2017	Arugot	47_Second Ziziphus	Isiim	HW	203581	3	M	3.1	0.97075	0.35464
2017	Arugot	47_Second Ziziphus	Isiim	HW	203581	4	M	3.1	0.97075	0.35464
2017	Arugot	47_Second Ziziphus	Isiim	HW	203581	1	M	3.1	0.97075	0.35464
2017	Arugot	47_Second Ziziphus	Isiim	HW	203581	3	M	3.1	0.97075	0.35464
2017	Arugot	47_Second Ziziphus	Isiim	HW	203581	1	M	3.1	0.97075	0.35464
2017	Arugot	47_Second Ziziphus	Isiim	HW	203581	1	M	3.1	0.97075	0.35464
2017	Arugot	47_Second Ziziphus	Isiim	HW	203581	4	M	3.1	0.97075	0.35464
2017	Arugot	48_Third Ziziphus	Isiim	HW	203581	4	M	3.1	0.97075	0.35464
2017	Arugot	48_Third Ziziphus	Isiim	HW	203581	2	M	3.1	0.97075	0.35464
2017	Arugot	48_Third Ziziphus	Isiim	HW	203581	3	M	3.1	0.97075	0.35464
2017	David	42_Upper Moringa	Window	FJ	216968	1	M	3.35	-0.0136425	-0.297115
2017	David	42_Upper Moringa	Window	FJ	216968	1	M	3.35	-0.0136425	-0.297115
2017	David	42_Upper Moringa	Window	FJ	216968	2	M	3.35	-0.0136425	-0.297115
2017	David	42_Upper Moringa	Window	FJ	216968	3	M	3.35	-0.0136425	-0.297115
2017	David	42_Upper Moringa	Window	FJ	216968	1	M	3.35	-0.0136425	-0.297115
2017	David	42_Upper Moringa	Window	FJ	216968	2	M	3.35	-0.0136425	-0.297115
2017	David	42_Upper Moringa	Window	FJ	216968	3	M	3.35	-0.0136425	-0.297115
2017	David	42_Upper Moringa	Window	FJ	216968	2	M	3.35	-0.0136425	-0.297115
2017	David	42_Upper Moringa	Window	FJ	216968	2	M	3.35	-0.0136425	-0.297115
2017	David	42_Upper Moringa	Window	FJ	216968	1	M	3.35	-0.0136425	-0.297115
2017	David	42_Upper Moringa	Window	FJ	216968	3	M	3.35	-0.0136425	-0.297115
2017	David	42_Upper Moringa	Window	FJ	216968	3	M	3.35	-0.0136425	-0.297115
2017	David	42_Upper Moringa	Window	FJ	216968	2	M	3.35	-0.0136425	-0.297115
2017	David	42_Upper Moringa	Window	FJ	216968	2	M	3.35	-0.0136425	-0.297115
2017	David	42_Upper Moringa	Window	FJ	216968	1	M	3.35	-0.0136425	-0.297115
2017	David	42_Upper Moringa	Window	FJ	216968	6	M	3.35	-0.0136425	-0.297115
2017	David	42_Upper Moringa	Window	FJ	216968	2	M	3.35	-0.0136425	-0.297115
2017	David	42_Upper Moringa	Window	FJ	216968	1	M	3.35	-0.0136425	-0.297115
2017	David	42_Upper Moringa	Window	FJ	216968	2	M	3.35	-0.0136425	-0.297115
2017	David	43_Lone Moringa	Window	FJ	216968	2	M	3.35	-0.0136425	-0.297115
2017	David	43_Lone Moringa	Window	FJ	216968	2	M	3.35	-0.0136425	-0.297115
2017	David	43_Lone Moringa	Window	FJ	216968	1	M	3.35	-0.0136425	-0.297115
2017	David	43_Lone Moringa	Window	FJ	216968	3	M	3.35	-0.0136425	-0.297115
2017	David	43_Lone Moringa	Window	FJ	216968	2	M	3.35	-0.0136425	-0.297115
2017	David	43_Lone Moringa	Window	FJ	216968	1	M	3.35	-0.0136425	-0.297115
2017	David	43_Lone Moringa	Window	FJ	216968	3	M	3.35	-0.0136425	-0.297115
2017	David	43_Lone Moringa	Window	FJ	216968	1	M	3.35	-0.0136425	-0.297115
2017	David	43_Lone Moringa	Window	FJ	216968	1	M	3.35	-0.0136425	-0.297115
2017	David	44_East Large Salvadora	Window	FJ	216968	1	M	3.35	-0.0136425	-0.297115
2017	David	44_East Large Salvadora	Window	FJ	216968	3	M	3.35	-0.0136425	-0.297115
2017	David	44_East Large Salvadora	Window	FJ	216968	2	M	3.35	-0.0136425	-0.297115
2017	David	44_East Large Salvadora	Window	FJ	216968	2	M	3.35	-0.0136425	-0.297115
2017	David	44_East Large Salvadora	Window	FJ	216968	2	M	3.35	-0.0136425	-0.297115

## Sheet: Morning emergence data
Year	Site	Group	Trial	Date	Chip	Order of emergence	Sex	Weight	Cortisol_std	Testosterone_std
2018	Arugot	Isiim	I1	2019-03-13	218646	1	F	2.66	-0.497781	-1.09253
2018	Arugot	Isiim	I10	2019-05-16	218646	3	F	2.66	-0.497781	-1.09253
2018	Arugot	Isiim	I11	2019-05-17	218646	4	F	2.66	-0.497781	-1.09253
2018	Arugot	Isiim	I12	2019-05-20	218646	4	F	2.66	-0.497781	-1.09253
2018	Arugot	Isiim	I13	2019-05-23	218646	5	F	2.66	-0.497781	-1.09253
2018	Arugot	Isiim	I14	2019-05-28	218646	1	F	2.66	-0.497781	-1.09253
2018	Arugot	Isiim	I16	2019-05-30	218646	1	F	2.66	-0.497781	-1.09253
2018	Arugot	Isiim	I17	2019-05-31	218646	3	F	2.66	-0.497781	-1.09253
2018	Arugot	Isiim	I19	2019-06-03	218646	3	F	2.66	-0.497781	-1.09253
2018	Arugot	Isiim	I2	2019-03-15	218646	5	F	2.66	-0.497781	-1.09253
2018	Arugot	Isiim	I21	2019-06-13	218646	1	F	2.66	-0.497781	-1.09253
2018	Arugot	Isiim	I22	2019-06-17	218646	3	F	2.66	-0.497781	-1.09253
2018	Arugot	Isiim	I23	2019-06-19	218646	3	F	2.66	-0.497781	-1.09253
2018	Arugot	Isiim	I25	2019-06-25	218646	1	F	2.66	-0.497781	-1.09253
2018	Arugot	Isiim	I26	2019-06-28	218646	1	F	2.66	-0.497781	-1.09253
2018	Arugot	Isiim	I27	2019-07-03	218646	2	F	2.66	-0.497781	-1.09253
2018	Arugot	Isiim	I28	2019-07-05	218646	2	F	2.66	-0.497781	-1.09253
2018	Arugot	Isiim	I29	2019-07-12	218646	4	F	2.66	-0.497781	-1.09253
2018	Arugot	Isiim	I3	2019-03-19	218646	2	F	2.66	-0.497781	-1.09253
2018	Arugot	Isiim	I31	2019-07-22	218646	1	F	2.66	-0.497781	-1.09253
2018	Arugot	Isiim	I32	2019-07-23	218646	1	F	2.66	-0.497781	-1.09253
2018	Arugot	Isiim	I34	2019-07-27	218646	2	F	2.66	-0.497781	-1.09253
2018	Arugot	Isiim	I36	2019-07-30	218646	2	F	2.66	-0.497781	-1.09253
2018	Arugot	Isiim	I38	2019-08-28	218646	5	F	2.66	-0.497781	-1.09253
2018	Arugot	Isiim	I4	2019-03-20	218646	3	F	2.66	-0.497781	-1.09253
2018	Arugot	Isiim	I6	2019-04-08	218646	2	F	2.66	-0.497781	-1.09253
2018	Arugot	Isiim	I7	2019-04-09	218646	5	F	2.66	-0.497781	-1.09253
2018	Arugot	Isiim	I8	2019-05-08	218646	1	F	2.66	-0.497781	-1.09253
2018	Arugot	Isiim	I9	2019-05-14	218646	2	F	2.66	-0.497781	-1.09253
2017	David	Window	W10	2017-08-02	204390	2	F	2.2	0.331475	-0.906533
2017	David	Window	W12	2017-08-07	204390	3	F	2.2	0.331475	-0.906533
2017	David	Window	W13	2017-08-09	204390	1	F	2.2	0.331475	-0.906533
2017	David	Window	W14	2017-08-15	204390	2	F	2.2	0.331475	-0.906533
2017	David	Window	W2	2017-06-26	204390	2	F	2.2	0.331475	-0.906533
2017	David	Window	W4	2017-07-02	204390	3	F	2.2	0.331475	-0.906533
2017	David	Window	W8	2017-07-22	204390	3	F	2.2	0.331475	-0.906533
2018	David	Window	W13	2019-07-15	218594	4	M	3.41	-0.133186	-0.900089
2018	David	Window	W14	2019-07-24	218594	2	M	3.41	-0.133186	-0.900089
2018	David	Window	W17	2019-07-27	218594	1	M	3.41	-0.133186	-0.900089
2018	David	Window	W18	2019-07-29	218594	2	M	3.41	-0.133186	-0.900089
2018	David	Window	W20	2019-07-31	218594	1	M	3.41	-0.133186	-0.900089
2018	David	Window	W5	2019-06-24	218594	2	M	3.41	-0.133186	-0.900089
2018	David	Window	W11	2019-07-06	203770	3	F	1.85	0.37759	-0.771699
2018	David	Window	W14	2019-07-24	203770	1	F	1.85	0.37759	-0.771699
2018	David	Window	W15	2019-07-25	203770	2	F	1.85	0.37759	-0.771699
2018	David	Window	W19	2019-07-30	203770	5	F	1.85	0.37759	-0.771699
2018	David	Window	W23	2019-08-20	203770	1	F	1.85	0.37759	-0.771699
2018	David	Window	W6	2019-06-25	203770	2	F	1.85	0.37759	-0.771699
2017	David	Hill	H15	2017-07-09	216956	3	F	2.1	-0.683968	-0.520933
2017	David	Hill	H16	2017-07-10	216956	2	F	2.1	-0.683968	-0.520933
2017	David	Hill	H20	2017-07-30	216956	1	F	2.1	-0.683968	-0.520933
2017	David	Hill	H24	2017-08-24	216956	3	F	2.1	-0.683968	-0.520933
2017	David	Hill	H25	2017-08-28	216956	3	F	2.1	-0.683968	-0.520933
2017	David	Hill	H1	2017-05-24	203478	1	F	2	-0.46272	-0.520025
2017	David	Hill	H12	2017-07-04	203478	2	F	2	-0.46272	-0.520025
2017	David	Hill	H14	2017-07-07	203478	2	F	2	-0.46272	-0.520025
2017	David	Hill	H15	2017-07-09	203478	2	F	2	-0.46272	-0.520025
2017	David	Hill	H17	2017-07-18	203478	2	F	2	-0.46272	-0.520025
2017	David	Hill	H18	2017-07-22	203478	2	F	2	-0.46272	-0.520025
2017	David	Hill	H18	2017-07-22	203478	4	F	2	-0.46272	-0.520025
2017	David	Hill	H2	2017-06-04	203478	2	F	2	-0.46272	-0.520025
2017	David	Hill	H24	2017-08-24	203478	2	F	2	-0.46272	-0.520025
2017	David	Hill	H25	2017-08-28	203478	1	F	2	-0.46272	-0.520025
2017	David	Hill	H26	2017-08-30	203478	2	F	2	-0.46272	-0.520025
2017	David	Hill	H27	2017-09-04	203478	3	F	2	-0.46272	-0.520025
2017	David	Hill	H3	2017-06-07	203478	2	F	2	-0.46272	-0.520025
2017	David	Hill	H4	2017-06-08	203478	1	F	2	-0.46272	-0.520025
2017	David	Hill	H5	2017-06-20	203478	1	F	2	-0.46272	-0.520025
2017	David	Hill	H6	2017-06-22	203478	2	F	2	-0.46272	-0.520025
2017	David	Hill	H7	2017-06-23	203478	1	F	2	-0.46272	-0.520025
2017	David	Hill	H7	2017-06-23	203478	2	F	2	-0.46272	-0.520025
2017	David	Hill	H8	2017-06-25	203478	1	F	2	-0.46272	-0.520025
2017	David	Hill	H9	2017-06-26	203478	2	F	2	-0.46272	-0.520025
2018	David	Hill	H1	2019-05-10	203478	2	F	2.28	-1.00917	-0.43376
2018	David	Hill	H10	2019-06-13	203478	2	F	2.28	-1.00917	-0.43376
2018	David	Hill	H11	2019-06-20	203478	2	F	2.28	-1.00917	-0.43376
2018	David	Hill	H12	2019-07-19	203478	2	F	2.28	-1.00917	-0.43376
2018	David	Hill	H14	2019-08-15	203478	1	F	2.28	-1.00917	-0.43376
2018	David	Hill	H15	2019-08-16	203478	1	F	2.28	-1.00917	-0.43376
2018	David	Hill	H3	2019-05-17	203478	2	F	2.28	-1.00917	-0.43376
2018	David	Hill	H4	2019-05-29	203478	2	F	2.28	-1.00917	-0.43376
2018	David	Hill	H5	2019-06-03	203478	2	F	2.28	-1.00917	-0.43376
2018	David	Hill	H6	2019-06-04	203478	1	F	2.28	-1.00917	-0.43376
2018	David	Hill	H7	2019-06-06	203478	3	F	2.28	-1.00917	-0.43376
2018	David	Hill	H8	2019-06-07	203478	1	F	2.28	-1.00917	-0.43376
2018	David	Hill	H9	2019-06-10	203478	2	F	2.28	-1.00917	-0.43376
2017	David	Window	W10	2017-08-02	217579	1	F	1.8	-0.637509	-0.407821
2017	David	Window	W11	2017-08-06	217579	2	F	1.8	-0.637509	-0.407821
2017	David	Window	W12	2017-08-07	217579	4	F	1.8	-0.637509	-0.407821
2017	David	Window	W14	2017-08-15	217579	3	F	1.8	-0.637509	-0.407821
2017	David	Window	W2	2017-06-26	217579	1	F	1.8	-0.637509	-0.407821
2017	David	Window	W4	2017-07-02	217579	1	F	1.8	-0.637509	-0.407821
2017	David	Window	W7	2017-07-11	217579	2	F	1.8	-0.637509	-0.407821
2017	David	Window	W9	2018-07-25	217579	2	F	1.8	-0.637509	-0.407821
2017	David	Window	W13	2017-08-09	216968	3	M	3.35	-0.0136425	-0.297115
2017	David	Window	W8	2017-07-22	216968	1	M	3.35	-0.0136425	-0.297115
2017	David	Window	W9	2018-07-25	216968	1	M	3.35	-0.0136425	-0.297115
2018	David	Window	W1	2019-05-28	202285	1	F	2.06	0.523945	-0.278601
2018	David	Window	W10	2019-07-05	202285	1	F	2.06	0.523945	-0.278601
2018	David	Window	W13	2019-07-15	202285	1	F	2.06	0.523945	-0.278601
2018	David	Window	W6	2019-06-25	202285	1	F	2.06	0.523945	-0.278601
2018	Arugot	Cube	C1	2019-03-12	203694	1	M	2.9	-0.750336	-0.182486
2018	Arugot	Cube	C11	2019-06-20	203694	1	M	2.9	-0.750336	-0.182486
2018	Arugot	Cube	C12	2019-07-01	203694	1	M	2.9	-0.750336	-0.182486
2018	Arugot	Cube	C13	2019-07-04	203694	1	M	2.9	-0.750336	-0.182486
2018	Arugot	Cube	C16	2019-07-15	203694	1	M	2.9	-0.750336	-0.182486
2018	Arugot	Cube	C17	2019-07-17	203847	1	M	2.9	-0.750336	-0.182486
2018	Arugot	Cube	C19	2019-07-24	203694	1	M	2.9	-0.750336	-0.182486
2018	Arugot	Cube	C3	2019-04-11	203694	1	M	2.9	-0.750336	-0.182486
2018	Arugot	Cube	C4	2019-04-12	203694	1	M	2.9	-0.750336	-0.182486
2018	Arugot	Cube	C6	2019-04-24	203694	1	M	2.9	-0.750336	-0.182486
2017	David	Window	W8	2017-07-22	217732	2	F	2.15	-0.226023	0.148399
2017	Arugot	Sukkot	S6	2017-05-06	203828	1	F	2.3	0.896605	0.324353
2017	Arugot	Sukkot	S7	2017-05-22	203828	2	F	2.3	0.896605	0.324353
2017	Arugot	Sukkot	S8	2017-07-28	203828	2	F	2.3	0.896605	0.324353
2017	Arugot	Sukkot	S9	2017-08-23	203828	3	F	2.3	0.896605	0.324353
2017	Arugot	Isiim	I10	2017-07-04	203581	1	M	3.1	0.97075	0.35464
2017	Arugot	Isiim	I12	2017-07-20	203581	1	M	3.1	0.97075	0.35464
2017	Arugot	Isiim	I13	2017-07-26	203581	1	M	3.1	0.97075	0.35464
2017	Arugot	Isiim	I13	2017-07-26	203581	2	M	3.1	0.97075	0.35464
2017	Arugot	Isiim	I14	2017-07-29	203581	3	M	3.1	0.97075	0.35464
2017	Arugot	Isiim	I15	2017-07-30	203581	3	M	3.1	0.97075	0.35464
2017	Arugot	Isiim	I16	2017-08-09	203581	1	M	3.1	0.97075	0.35464
2017	Arugot	Isiim	I19	2017-08-16	203581	1	M	3.1	0.97075	0.35464
2017	Arugot	Isiim	I2	2017-04-26	203581	1	M	3.1	0.97075	0.35464
2017	Arugot	Isiim	I20	2017-08-27	203581	1	M	3.1	0.97075	0.35464
2017	Arugot	Isiim	I21	2017-08-28	203581	1	M	3.1	0.97075	0.35464
2017	Arugot	Isiim	I23	2017-08-31	203581	1	M	3.1	0.97075	0.35464
2017	Arugot	Isiim	I24	2017-09-04	203581	3	M	3.1	0.97075	0.35464
2017	Arugot	Isiim	I4	2017-05-04	203581	1	M	3.1	0.97075	0.35464
2017	Arugot	Isiim	I6	2017-05-31	203581	2	M	3.1	0.97075	0.35464
2017	Arugot	Isiim	I7	2017-06-07	203581	1	M	3.1	0.97075	0.35464
2017	Arugot	Isiim	I8	2017-06-23	203581	1	M	3.1	0.97075	0.35464
2017	Arugot	Isiim	I9	2017-06-28	203581	2	M	3.1	0.97075	0.35464
2017	David	Window	W1	2017-06-06	202285	2	F	2	-0.866398	0.418629
2017	David	Window	W11	2017-08-06	202285	1	F	2	-0.866398	0.418629
2017	David	Window	W13	2017-08-09	202285	2	F	2	-0.866398	0.418629
2017	David	Window	W14	2017-08-15	202285	1	F	2	-0.866398	0.418629
2017	David	Window	W15	2017-08-27	202285	1	F	2	-0.866398	0.418629
2017	David	Window	W4	2017-07-02	202285	2	F	2	-0.866398	0.418629
2018	Arugot	Isiim	I1	2019-03-13	203581	2	M	3.05	0.715362	0.419651
2018	Arugot	Isiim	I10	2019-05-16	203581	4	M	3.05	0.715362	0.419651
2018	Arugot	Isiim	I11	2019-05-17	203581	1	M	3.05	0.715362	0.419651
2018	Arugot	Isiim	I12	2019-05-20	203581	2	M	3.05	0.715362	0.419651
2018	Arugot	Isiim	I13	2019-05-23	203581	1	M	3.05	0.715362	0.419651
2018	Arugot	Isiim	I14	2019-05-28	203581	2	M	3.05	0.715362	0.419651
2018	Arugot	Isiim	I16	2019-05-30	203581	1	M	3.05	0.715362	0.419651
2018	Arugot	Isiim	I17	2019-05-31	203581	1	M	3.05	0.715362	0.419651
2018	Arugot	Isiim	I19	2019-06-03	203581	1	M	3.05	0.715362	0.419651
2018	Arugot	Isiim	I2	2019-03-15	203581	1	M	3.05	0.715362	0.419651
2018	Arugot	Isiim	I20	2019-06-11	203581	3	M	3.05	0.715362	0.419651
2018	Arugot	Isiim	I21	2019-06-13	203581	2	M	3.05	0.715362	0.419651
2018	Arugot	Isiim	I22	2019-06-17	203581	2	M	3.05	0.715362	0.419651
2018	Arugot	Isiim	I23	2019-06-19	203581	1	M	3.05	0.715362	0.419651
2018	Arugot	Isiim	I24	2019-06-21	203581	1	M	3.05	0.715362	0.419651
2018	Arugot	Isiim	I25	2019-06-25	203581	2	M	3.05	0.715362	0.419651
2018	Arugot	Isiim	I26	2019-06-28	203581	2	M	3.05	0.715362	0.419651
2018	Arugot	Isiim	I27	2019-07-03	203581	1	M	3.05	0.715362	0.419651
2018	Arugot	Isiim	I28	2019-07-05	203581	1	M	3.05	0.715362	0.419651
2018	Arugot	Isiim	I29	2019-07-12	203581	1	M	3.05	0.715362	0.419651
2018	Arugot	Isiim	I3	2019-03-19	203581	5	M	3.05	0.715362	0.419651
2018	Arugot	Isiim	I30	2019-07-18	203581	1	M	3.05	0.715362	0.419651
2018	Arugot	Isiim	I31	2019-07-22	203581	4	M	3.05	0.715362	0.419651
2018	Arugot	Isiim	I34	2019-07-27	203581	1	M	3.05	0.715362	0.419651
2018	Arugot	Isiim	I35	2019-07-29	203581	4	M	3.05	0.715362	0.419651
2018	Arugot	Isiim	I36	2019-07-30	203581	1	M	3.05	0.715362	0.419651
2018	Arugot	Isiim	I38	2019-08-28	203581	3	M	3.05	0.715362	0.419651
2018	Arugot	Isiim	I4	2019-03-20	203581	2	M	3.05	0.715362	0.419651
2018	Arugot	Isiim	I5	2019-03-21	203581	1	M	3.05	0.715362	0.419651
2018	Arugot	Isiim	I7	2019-04-09	203581	3	M	3.05	0.715362	0.419651
2018	Arugot	Isiim	I9	2019-05-14	203581	4	M	3.05	0.715362	0.419651
2017	David	Hill	H1	2017-05-24	202000	3	F	1.95	-0.223808	0.432899
2017	David	Hill	H15	2017-07-09	202000	1	F	1.95	-0.223808	0.432899
2017	David	Hill	H16	2017-07-10	202000	1	F	1.95	-0.223808	0.432899
2017	David	Hill	H20	2017-07-30	202000	2	F	1.95	-0.223808	0.432899
2017	David	Hill	H23	2017-08-22	202000	3	F	1.95	-0.223808	0.432899
2017	David	Hill	H27	2017-09-04	202000	2	F	1.95	-0.223808	0.432899
2017	David	Hill	H7	2017-06-23	202000	4	F	1.95	-0.223808	0.432899
2018	Arugot	Isiim	I1	2019-03-13	202119	3	F	2.645	0.185769	0.483915
2018	Arugot	Isiim	I10	2019-05-16	202119	1	F	2.645	0.185769	0.483915
2018	Arugot	Isiim	I11	2019-05-17	202119	2	F	2.645	0.185769	0.483915
2018	Arugot	Isiim	I12	2019-05-20	202119	5	F	2.645	0.185769	0.483915
2018	Arugot	Isiim	I13	2019-05-23	202119	4	F	2.645	0.185769	0.483915
2018	Arugot	Isiim	I14	2019-05-28	202119	1	F	2.645	0.185769	0.483915
2018	Arugot	Isiim	I16	2019-05-30	202119	3	F	2.645	0.185769	0.483915
2018	Arugot	Isiim	I17	2019-05-31	202119	4	F	2.645	0.185769	0.483915
2018	Arugot	Isiim	I18	2019-06-01	202119	2	F	2.645	0.185769	0.483915
2018	Arugot	Isiim	I19	2019-06-03	202119	2	F	2.645	0.185769	0.483915
2018	Arugot	Isiim	I2	2019-03-15	202119	2	F	2.645	0.185769	0.483915
2018	Arugot	Isiim	I20	2019-06-11	202119	2	F	2.645	0.185769	0.483915
2018	Arugot	Isiim	I22	2019-06-17	202119	1	F	2.645	0.185769	0.483915
2018	Arugot	Isiim	I24	2019-06-21	202119	2	F	2.645	0.185769	0.483915
2018	Arugot	Isiim	I25	2019-06-25	202119	4	F	2.645	0.185769	0.483915
2018	Arugot	Isiim	I26	2019-06-28	202119	3	F	2.645	0.185769	0.483915
2018	Arugot	Isiim	I27	2019-07-03	202119	3	F	2.645	0.185769	0.483915
2018	Arugot	Isiim	I29	2019-07-12	202119	2	F	2.645	0.185769	0.483915
2018	Arugot	Isiim	I3	2019-03-19	202119	5	F	2.645	0.185769	0.483915
2018	Arugot	Isiim	I31	2019-07-22	202119	2	F	2.645	0.185769	0.483915
2018	Arugot	Isiim	I33	2019-07-26	202119	2	F	2.645	0.185769	0.483915
2018	Arugot	Isiim	I34	2019-07-27	202119	5	F	2.645	0.185769	0.483915
2018	Arugot	Isiim	I35	2019-07-29	202119	1	F	2.645	0.185769	0.483915
2018	Arugot	Isiim	I36	2019-07-30	202119	3	F	2.645	0.185769	0.483915
2018	Arugot	Isiim	I37	2019-08-09	202119	1	F	2.645	0.185769	0.483915
2018	Arugot	Isiim	I38	2019-08-28	202119	1	F	2.645	0.185769	0.483915
2018	Arugot	Isiim	I4	2019-03-20	202119	1	F	2.645	0.185769	0.483915
2018	Arugot	Isiim	I5	2019-03-21	202119	2	F	2.645	0.185769	0.483915
2018	Arugot	Isiim	I6	2019-04-08	202119	1	F	2.645	0.185769	0.483915
2018	Arugot	Isiim	I7	2019-04-09	202119	4	F	2.645	0.185769	0.483915
2018	Arugot	Isiim	I8	2019-05-08	202119	2	F	2.645	0.185769	0.483915
2018	Arugot	Isiim	I9	2019-05-14	202119	1	F	2.645	0.185769	0.483915
2017	Arugot	Isiim	I1	2017-04-25	202119	2	F	2.55	1.53096	0.553872
2017	Arugot	Isiim	I10	2017-07-04	202119	3	F	2.55	1.53096	0.553872
2017	Arugot	Isiim	I12	2017-07-20	202119	3	F	2.55	1.53096	0.553872
2017	Arugot	Isiim	I13	2017-07-26	202119	3	F	2.55	1.53096	0.553872
2017	Arugot	Isiim	I14	2017-07-29	202119	1	F	2.55	1.53096	0.553872
2017	Arugot	Isiim	I15	2017-07-30	202119	1	F	2.55	1.53096	0.553872
2017	Arugot	Isiim	I16	2017-08-09	202119	3	F	2.55	1.53096	0.553872
2017	Arugot	Isiim	I17	2017-08-10	202119	1	F	2.55	1.53096	0.553872
2017	Arugot	Isiim	I19	2017-08-16	202119	3	F	2.55	1.53096	0.553872
2017	Arugot	Isiim	I20	2017-08-27	202119	3	F	2.55	1.53096	0.553872
2017	Arugot	Isiim	I21	2017-08-28	202119	2	F	2.55	1.53096	0.553872
2017	Arugot	Isiim	I22	2017-08-29	202119	3	F	2.55	1.53096	0.553872
2017	Arugot	Isiim	I23	2017-08-31	202119	3	F	2.55	1.53096	0.553872
2017	Arugot	Isiim	I24	2017-09-04	202119	2	F	2.55	1.53096	0.553872
2017	Arugot	Isiim	I3	2017-04-27	202119	1	F	2.55	1.53096	0.553872
2017	Arugot	Isiim	I4	2017-05-04	202119	2	F	2.55	1.53096	0.553872
2017	Arugot	Isiim	I6	2017-05-31	202119	3	F	2.55	1.53096	0.553872
2017	Arugot	Isiim	I7	2017-06-07	202119	3	F	2.55	1.53096	0.553872
2017	Arugot	Isiim	I8	2017-06-23	202119	3	F	2.55	1.53096	0.553872
2017	Arugot	Isiim	I9	2017-06-28	202119	1	F	2.55	1.53096	0.553872
2017	Arugot	Sukkot	S1	2017-05-01	217145	2	F	2.57	1.12158	0.56964
2017	Arugot	Sukkot	S3	2017-05-08	217145	1	F	2.57	1.12158	0.56964
2017	Arugot	Sukkot	S9	2017-08-23	217145	3	F	2.57	1.12158	0.56964
2017	Arugot	Sukkot	S2	2017-05-03	219247	1	M	2.95	2.23642	0.766695
2017	Arugot	Sukkot	S5	2017-05-14	219247	1	M	2.95	2.23642	0.766695
2017	Arugot	Sukkot	S7	2017-05-22	219247	1	M	2.95	2.23642	0.766695
2017	Arugot	Cube	C1	2017-05-24	203694	1	M	2.7	-0.0425647	0.769039
2017	Arugot	Cube	C11	2017-07-28	203694	2	M	2.7	-0.0425647	0.769039
2017	Arugot	Cube	C12	2017-08-07	203694	1	M	2.7	-0.0425647	0.769039
2017	Arugot	Cube	C13	2017-08-14	203694	3	M	2.7	-0.0425647	0.769039
2017	Arugot	Cube	C14	2017-08-21	203694	2	M	2.7	-0.0425647	0.769039
2017	Arugot	Cube	C2	2017-05-30	203694	3	M	2.7	-0.0425647	0.769039
2017	Arugot	Cube	C5	2017-07-05	203694	2	M	2.7	-0.0425647	0.769039
2017	Arugot	Cube	C6	2017-07-06	203694	1	M	2.7	-0.0425647	0.769039
2017	Arugot	Cube	C7	2017-07-10	203694	2	M	2.7	-0.0425647	0.769039
2017	Arugot	Cube	C8	2017-07-21	203694	3	M	2.7	-0.0425647	0.769039
2017	Arugot	Cube	C9	2017-07-23	203694	3	M	2.7	-0.0425647	0.769039
2018	David	Window	W15	2019-07-25	217732	1	F	2.37	2.25269	0.855638
2018	David	Window	W17	2019-07-27	217732	4	F	2.37	2.25269	0.855638
2018	David	Window	W19	2019-07-30	217732	1	F	2.37	2.25269	0.855638
2018	David	Window	W5	2019-06-24	217732	3	F	2.37	2.25269	0.855638
2017	Arugot	Sukkot	S1	2017-05-01	218507	2	F	1.85	0.740077	1.0578
2017	Arugot	Sukkot	S2	2017-05-03	218507	2	F	1.85	0.740077	1.0578
2017	Arugot	Sukkot	S4	2017-05-10	218507	2	F	1.85	0.740077	1.0578
2017	Arugot	Sukkot	S5	2017-05-14	218507	2	F	1.85	0.740077	1.0578
2017	Arugot	Sukkot	S6	2017-05-06	218507	2	F	1.85	0.740077	1.0578
2017	Arugot	Sukkot	S6	2017-05-06	218507	3	F	1.85	0.740077	1.0578
2017	Arugot	Sukkot	S8	2017-07-28	218507	1	F	1.85	0.740077	1.0578
2017	Arugot	Isiim	I1	2017-04-25	218646	1	F	2.3	0.616861	1.95704
2017	Arugot	Isiim	I10	2017-07-04	218646	2	F	2.3	0.616861	1.95704
2017	Arugot	Isiim	I12	2017-07-20	218646	1	F	2.3	0.616861	1.95704
2017	Arugot	Isiim	I14	2017-07-29	218646	1	F	2.3	0.616861	1.95704
2017	Arugot	Isiim	I15	2017-07-30	218646	4	F	2.3	0.616861	1.95704
2017	Arugot	Isiim	I16	2017-08-09	218646	2	F	2.3	0.616861	1.95704
2017	Arugot	Isiim	I17	2017-08-10	218646	2	F	2.3	0.616861	1.95704
2017	Arugot	Isiim	I2	2017-04-26	218646	2	F	2.3	0.616861	1.95704
2017	Arugot	Isiim	I20	2017-08-27	218646	2	F	2.3	0.616861	1.95704
2017	Arugot	Isiim	I21	2017-08-28	218646	4	F	2.3	0.616861	1.95704
2017	Arugot	Isiim	I22	2017-08-29	218646	1	F	2.3	0.616861	1.95704
2017	Arugot	Isiim	I23	2017-08-31	218646	2	F	2.3	0.616861	1.95704
2017	Arugot	Isiim	I24	2017-09-04	218646	1	F	2.3	0.616861	1.95704
2017	Arugot	Isiim	I3	2017-04-27	218646	3	F	2.3	0.616861	1.95704
2017	Arugot	Isiim	I6	2017-05-31	218646	1	F	2.3	0.616861	1.95704
2017	Arugot	Isiim	I9	2017-06-28	218646	4	F	2.3	0.616861	1.95704
2018	David	Hill	H1	2019-05-10	187214	3	F	2.64	1.40639	2.5134
2018	David	Hill	H11	2019-06-20	187214	2	F	2.64	1.40639	2.5134
2018	David	Hill	H13	2019-08-12	187214	2	F	2.64	1.40639	2.5134
2018	David	Hill	H14	2019-08-15	187214	3	F	2.64	1.40639	2.5134
2018	David	Hill	H15	2019-08-16	187214	2	F	2.64	1.40639	2.5134
2018	David	Hill	H4	2019-05-29	187214	3	F	2.64	1.40639	2.5134
2018	David	Hill	H5	2019-06-03	187214	3	F	2.64	1.40639	2.5134
2018	David	Hill	H6	2019-06-04	187214	2	F	2.64	1.40639	2.5134
2018	David	Hill	H7	2019-06-06	187214	2	F	2.64	1.40639	2.5134
2018	David	Hill	H9	2019-06-10	187214	3	F	2.64	1.40639	2.5134
2018	Arugot	Isiim	I1	2019-03-13	202177	4	F	2.5	2.40218	3.28744
2018	Arugot	Isiim	I11	2019-05-17	202177	3	F	2.5	2.40218	3.28744
2018	Arugot	Isiim	I12	2019-05-20	202177	1	F	2.5	2.40218	3.28744
2018	Arugot	Isiim	I13	2019-05-23	202177	2	F	2.5	2.40218	3.28744
2018	Arugot	Isiim	I14	2019-05-28	202177	4	F	2.5	2.40218	3.28744
2018	Arugot	Isiim	I16	2019-05-30	202177	4	F	2.5	2.40218	3.28744
2018	Arugot	Isiim	I17	2019-05-31	202177	2	F	2.5	2.40218	3.28744
2018	Arugot	Isiim	I18	2019-06-01	202177	1	F	2.5	2.40218	3.28744
2018	Arugot	Isiim	I19	2019-06-03	202177	4	F	2.5	2.40218	3.28744
2018	Arugot	Isiim	I2	2019-03-15	202177	4	F	2.5	2.40218	3.28744
2018	Arugot	Isiim	I20	2019-06-11	202177	1	F	2.5	2.40218	3.28744
2018	Arugot	Isiim	I22	2019-06-17	202177	4	F	2.5	2.40218	3.28744
2018	Arugot	Isiim	I25	2019-06-25	202177	3	F	2.5	2.40218	3.28744
2018	Arugot	Isiim	I27	2019-07-03	202177	4	F	2.5	2.40218	3.28744
2018	Arugot	Isiim	I28	2019-07-05	202177	3	F	2.5	2.40218	3.28744
2018	Arugot	Isiim	I29	2019-07-12	202177	5	F	2.5	2.40218	3.28744
2018	Arugot	Isiim	I3	2019-03-19	202177	3	F	2.5	2.40218	3.28744
2018	Arugot	Isiim	I30	2019-07-18	202177	2	F	2.5	2.40218	3.28744
2018	Arugot	Isiim	I31	2019-07-22	202177	3	F	2.5	2.40218	3.28744
2018	Arugot	Isiim	I32	2019-07-23	202177	2	F	2.5	2.40218	3.28744
2018	Arugot	Isiim	I34	2019-07-27	202177	3	F	2.5	2.40218	3.28744
2018	Arugot	Isiim	I35	2019-07-29	202177	2	F	2.5	2.40218	3.28744
2018	Arugot	Isiim	I36	2019-07-30	202177	4	F	2.5	2.40218	3.28744
2018	Arugot	Isiim	I37	2019-08-09	202177	2	F	2.5	2.40218	3.28744
2018	Arugot	Isiim	I38	2019-08-28	202177	1	F	2.5	2.40218	3.28744
2018	Arugot	Isiim	I4	2019-03-20	202177	1	F	2.5	2.40218	3.28744
2018	Arugot	Isiim	I5	2019-03-21	202177	4	F	2.5	2.40218	3.28744
2018	Arugot	Isiim	I6	2019-04-08	202177	3	F	2.5	2.40218	3.28744
2018	Arugot	Isiim	I7	2019-04-09	202177	2	F	2.5	2.40218	3.28744
2018	Arugot	Isiim	I8	2019-05-08	202177	3	F	2.5	2.40218	3.28744
2018	Arugot	Isiim	I9	2019-05-14	202177	3	F	2.5	2.40218	3.28744

## Sheet: Coordinated movement data
Year	Site	Group	Chip	Position in movement	Sex	Weight	Cortisol_std	Testosterone_std
2018	Arugot	Isiim	218646	2	F	2.66	-0.497781	-1.09253
2018	Arugot	Isiim	218646	1	F	2.66	-0.497781	-1.09253
2018	Arugot	Isiim	218646	4	F	2.66	-0.497781	-1.09253
2018	Arugot	Isiim	218646	3	F	2.66	-0.497781	-1.09253
2018	Arugot	Isiim	218646	4	F	2.66	-0.497781	-1.09253
2018	Arugot	Isiim	218646	3	F	2.66	-0.497781	-1.09253
2018	Arugot	Isiim	218646	1	F	2.66	-0.497781	-1.09253
2018	Arugot	Isiim	218646	1	F	2.66	-0.497781	-1.09253
2017	David	Window	204390	1	F	2.2	0.331475	-0.906533
2017	David	Window	204390	1	F	2.2	0.331475	-0.906533
2017	David	Window	204390	1	F	2.2	0.331475	-0.906533
2017	David	Window	204390	3	F	2.2	0.331475	-0.906533
2017	David	Window	204390	3	F	2.2	0.331475	-0.906533
2017	David	Window	204390	4	F	2.2	0.331475	-0.906533
2017	David	Window	204390	1	F	2.2	0.331475	-0.906533
2017	David	Window	204390	3	F	2.2	0.331475	-0.906533
2018	David	Window	218594	4	M	3.41	-0.133186	-0.900089
2018	David	Window	203770	3	F	1.85	0.37759	-0.771699
2018	David	Window	203770	4	F	1.85	0.37759	-0.771699
2018	David	Window	203770	6	F	1.85	0.37759	-0.771699
2018	David	Window	203770	2	F	1.85	0.37759	-0.771699
2018	David	Window	203770	3	F	1.85	0.37759	-0.771699
2018	David	Window	203770	5	F	1.85	0.37759	-0.771699
2017	David	Hill	216956	3	F	2.1	-0.683968	-0.520933
2017	David	Hill	216956	3	F	2.1	-0.683968	-0.520933
2017	David	Hill	216956	1	F	2.1	-0.683968	-0.520933
2017	David	Hill	216956	1	F	2.1	-0.683968	-0.520933
2017	David	Hill	216956	2	F	2.1	-0.683968	-0.520933
2017	David	Hill	216956	4	F	2.1	-0.683968	-0.520933
2017	David	Hill	203478	1	F	2	-0.46272	-0.520025
2017	David	Hill	203478	1	F	2	-0.46272	-0.520025
2017	David	Hill	203478	3	F	2	-0.46272	-0.520025
2017	David	Hill	203478	1	F	2	-0.46272	-0.520025
2017	David	Hill	203478	1	F	2	-0.46272	-0.520025
2017	David	Hill	203478	1	F	2	-0.46272	-0.520025
2017	David	Hill	203478	4	F	2	-0.46272	-0.520025
2017	David	Hill	203478	3	F	2	-0.46272	-0.520025
2017	David	Hill	203478	1	F	2	-0.46272	-0.520025
2017	David	Hill	203478	2	F	2	-0.46272	-0.520025
2017	Arugot	Sukkot	218271	1	M	2.5	-0.375719	-0.516156
2017	Arugot	Sukkot	218271	1	M	2.5	-0.375719	-0.516156
2017	Arugot	Sukkot	218271	3	M	2.5	-0.375719	-0.516156
2018	David	Hill	203478	1	F	2.28	-1.00917	-0.43376
2018	David	Hill	203478	2	F	2.28	-1.00917	-0.43376
2018	David	Hill	203478	1	F	2.28	-1.00917	-0.43376
2018	David	Hill	203478	1	F	2.28	-1.00917	-0.43376
2018	David	Hill	203478	1	F	2.28	-1.00917	-0.43376
2017	David	Window	217579	2	F	1.8	-0.637509	-0.407821
2017	David	Window	217579	1	F	1.8	-0.637509	-0.407821
2017	David	Window	217579	1	F	1.8	-0.637509	-0.407821
2017	David	Window	217579	1	F	1.8	-0.637509	-0.407821
2017	David	Window	217579	1	F	1.8	-0.637509	-0.407821
2017	David	Window	217579	1	F	1.8	-0.637509	-0.407821
2017	David	Window	217579	3	F	1.8	-0.637509	-0.407821
2017	David	Window	217579	2	F	1.8	-0.637509	-0.407821
2017	David	Window	217579	1	F	1.8	-0.637509	-0.407821
2017	David	Window	217579	1	F	1.8	-0.637509	-0.407821
2017	David	Window	216968	3	M	3.35	-0.0136425	-0.297115
2017	David	Window	216968	2	M	3.35	-0.0136425	-0.297115
2017	David	Window	216968	1	M	3.35	-0.0136425	-0.297115
2017	David	Window	216968	2	M	3.35	-0.0136425	-0.297115
2017	David	Window	216968	4	M	3.35	-0.0136425	-0.297115
2017	David	Window	216968	2	M	3.35	-0.0136425	-0.297115
2017	David	Window	216968	5	M	3.35	-0.0136425	-0.297115
2017	David	Window	216968	3	M	3.35	-0.0136425	-0.297115
2017	David	Window	216968	3	M	3.35	-0.0136425	-0.297115
2018	David	Window	202285	3	F	2.06	0.523945	-0.278601
2018	David	Window	202285	3	F	2.06	0.523945	-0.278601
2018	David	Window	202285	4	F	2.06	0.523945	-0.278601
2018	David	Window	202285	2	F	2.06	0.523945	-0.278601
2018	David	Window	202285	4	F	2.06	0.523945	-0.278601
2018	Arugot	Cube	203694	2	M	2.9	-0.750336	-0.182486
2018	Arugot	Cube	203694	2	M	2.9	-0.750336	-0.182486
2018	Arugot	Cube	203694	2	M	2.9	-0.750336	-0.182486
2018	Arugot	Cube	203694	1	M	2.9	-0.750336	-0.182486
2017	David	Window	217732	1	F	2.15	-0.226023	0.148399
2017	David	Window	217732	2	F	2.15	-0.226023	0.148399
2017	David	Window	217732	2	F	2.15	-0.226023	0.148399
2017	David	Window	217732	2	F	2.15	-0.226023	0.148399
2017	David	Window	217732	2	F	2.15	-0.226023	0.148399
2017	David	Window	217732	2	F	2.15	-0.226023	0.148399
2017	David	Window	217732	1	F	2.15	-0.226023	0.148399
2017	Arugot	Sukkot	203828	1	F	2.3	0.896605	0.324353
2017	Arugot	Sukkot	203828	2	F	2.3	0.896605	0.324353
2017	Arugot	Sukkot	203828	1	F	2.3	0.896605	0.324353
2017	Arugot	Sukkot	203828	5	F	2.3	0.896605	0.324353
2017	Arugot	Sukkot	203828	2	F	2.3	0.896605	0.324353
2017	Arugot	Sukkot	203828	4	F	2.3	0.896605	0.324353
2017	Arugot	Sukkot	203828	3	F	2.3	0.896605	0.324353
2017	Arugot	Sukkot	203828	1	F	2.3	0.896605	0.324353
2017	Arugot	Sukkot	203828	2	F	2.3	0.896605	0.324353
2017	Arugot	Sukkot	203828	1	F	2.3	0.896605	0.324353
2017	Arugot	Sukkot	203828	2	F	2.3	0.896605	0.324353
2017	Arugot	Sukkot	203828	1	F	2.3	0.896605	0.324353
2017	Arugot	Sukkot	203828	3	F	2.3	0.896605	0.324353
2017	Arugot	Isiim	203581	2	M	3.1	0.97075	0.35464
2017	Arugot	Isiim	203581	2	M	3.1	0.97075	0.35464
2017	Arugot	Isiim	203581	2	M	3.1	0.97075	0.35464
2017	Arugot	Isiim	203581	1	M	3.1	0.97075	0.35464
2017	Arugot	Isiim	203581	1	M	3.1	0.97075	0.35464
2017	Arugot	Isiim	203581	3	M	3.1	0.97075	0.35464
2017	Arugot	Isiim	203581	5	M	3.1	0.97075	0.35464
2017	Arugot	Isiim	203581	1	M	3.1	0.97075	0.35464
2017	Arugot	Isiim	203581	3	M	3.1	0.97075	0.35464
2017	Arugot	Isiim	203581	2	M	3.1	0.97075	0.35464
2017	Arugot	Isiim	203581	3	M	3.1	0.97075	0.35464
2017	Arugot	Isiim	203581	2	M	3.1	0.97075	0.35464
2017	David	Window	202285	2	F	2	-0.866398	0.418629
2017	David	Window	202285	1	F	2	-0.866398	0.418629
2017	David	Window	202285	1	F	2	-0.866398	0.418629
2017	David	Window	202285	3	F	2	-0.866398	0.418629
2017	David	Window	202285	2	F	2	-0.866398	0.418629
2017	David	Window	202285	4	F	2	-0.866398	0.418629
2018	Arugot	Isiim	203581	1	M	3.05	0.715362	0.419651
2018	Arugot	Isiim	203581	2	M	3.05	0.715362	0.419651
2018	Arugot	Isiim	203581	1	M	3.05	0.715362	0.419651
2018	Arugot	Isiim	203581	3	M	3.05	0.715362	0.419651
2018	Arugot	Isiim	203581	2	M	3.05	0.715362	0.419651
2018	Arugot	Isiim	203581	3	M	3.05	0.715362	0.419651
2018	Arugot	Isiim	203581	3	M	3.05	0.715362	0.419651
2018	Arugot	Isiim	203581	2	M	3.05	0.715362	0.419651
2018	Arugot	Isiim	203581	3	M	3.05	0.715362	0.419651
2018	Arugot	Isiim	203581	1	M	3.05	0.715362	0.419651
2018	Arugot	Isiim	203581	3	M	3.05	0.715362	0.419651
2018	Arugot	Isiim	203581	1	M	3.05	0.715362	0.419651
2018	Arugot	Isiim	203581	1	M	3.05	0.715362	0.419651
2018	Arugot	Isiim	203581	1	M	3.05	0.715362	0.419651
2018	Arugot	Isiim	203581	3	M	3.05	0.715362	0.419651
2017	David	Hill	202000	2	F	1.95	-0.223808	0.432899
2017	David	Hill	202000	2	F	1.95	-0.223808	0.432899
2017	David	Hill	202000	2	F	1.95	-0.223808	0.432899
2017	David	Hill	202000	1	F	1.95	-0.223808	0.432899
2017	David	Hill	202000	3	F	1.95	-0.223808	0.432899
2017	David	Hill	202000	2	F	1.95	-0.223808	0.432899
2017	David	Hill	202000	2	F	1.95	-0.223808	0.432899
2017	David	Hill	202000	1	F	1.95	-0.223808	0.432899
2017	David	Hill	202000	2	F	1.95	-0.223808	0.432899
2018	Arugot	Isiim	202119	1	F	2.645	0.185769	0.483915
2018	Arugot	Isiim	202119	1	F	2.645	0.185769	0.483915
2018	Arugot	Isiim	202119	2	F	2.645	0.185769	0.483915
2018	Arugot	Isiim	202119	1	F	2.645	0.185769	0.483915
2018	Arugot	Isiim	202119	2	F	2.645	0.185769	0.483915
2018	Arugot	Isiim	202119	2	F	2.645	0.185769	0.483915
2018	Arugot	Isiim	202119	1	F	2.645	0.185769	0.483915
2018	Arugot	Isiim	202119	1	F	2.645	0.185769	0.483915
2018	Arugot	Isiim	202119	3	F	2.645	0.185769	0.483915
2018	Arugot	Isiim	202119	3	F	2.645	0.185769	0.483915
2018	Arugot	Isiim	202119	2	F	2.645	0.185769	0.483915
2017	Arugot	Isiim	202119	1	F	2.55	1.53096	0.553872
2017	Arugot	Isiim	202119	4	F	2.55	1.53096	0.553872
2017	Arugot	Isiim	202119	1	F	2.55	1.53096	0.553872
2017	Arugot	Isiim	202119	1	F	2.55	1.53096	0.553872
2017	Arugot	Isiim	202119	2	F	2.55	1.53096	0.553872
2017	Arugot	Isiim	202119	2	F	2.55	1.53096	0.553872
2017	Arugot	Isiim	202119	1	F	2.55	1.53096	0.553872
2017	Arugot	Isiim	202119	1	F	2.55	1.53096	0.553872
2017	Arugot	Isiim	202119	1	F	2.55	1.53096	0.553872
2017	Arugot	Isiim	202119	1	F	2.55	1.53096	0.553872
2017	Arugot	Isiim	202119	3	F	2.55	1.53096	0.553872
2017	Arugot	Isiim	202119	2	F	2.55	1.53096	0.553872
2017	Arugot	Isiim	202119	2	F	2.55	1.53096	0.553872
2017	Arugot	Isiim	202119	1	F	2.55	1.53096	0.553872
2017	Arugot	Sukkot	217145	1	F	2.57	1.12158	0.56964
2017	Arugot	Sukkot	217145	2	F	2.57	1.12158	0.56964
2017	Arugot	Sukkot	217145	4	F	2.57	1.12158	0.56964
2017	Arugot	Sukkot	217145	4	F	2.57	1.12158	0.56964
2017	Arugot	Sukkot	217145	2	F	2.57	1.12158	0.56964
2017	Arugot	Sukkot	217145	2	F	2.57	1.12158	0.56964
2017	Arugot	Sukkot	217145	2	F	2.57	1.12158	0.56964
2017	Arugot	Sukkot	217145	2	F	2.57	1.12158	0.56964
2017	Arugot	Sukkot	217145	3	F	2.57	1.12158	0.56964
2017	Arugot	Sukkot	217145	1	F	2.57	1.12158	0.56964
2017	Arugot	Sukkot	219247	2	M	2.95	2.23642	0.766695
2017	Arugot	Sukkot	219247	1	M	2.95	2.23642	0.766695
2017	Arugot	Sukkot	219247	3	M	2.95	2.23642	0.766695
2017	Arugot	Sukkot	219247	4	M	2.95	2.23642	0.766695
2017	Arugot	Sukkot	219247	4	M	2.95	2.23642	0.766695
2017	Arugot	Sukkot	219247	3	M	2.95	2.23642	0.766695
2017	Arugot	Cube	203694	1	M	2.7	-0.0425647	0.769039
2017	Arugot	Cube	203694	2	M	2.7	-0.0425647	0.769039
2017	Arugot	Cube	203694	3	M	2.7	-0.0425647	0.769039
2017	Arugot	Cube	203694	3	M	2.7	-0.0425647	0.769039
2017	Arugot	Cube	203694	2	M	2.7	-0.0425647	0.769039
2017	Arugot	Cube	203694	1	M	2.7	-0.0425647	0.769039
2017	Arugot	Cube	203694	3	M	2.7	-0.0425647	0.769039
2017	Arugot	Cube	203694	2	M	2.7	-0.0425647	0.769039
2017	Arugot	Cube	203694	3	M	2.7	-0.0425647	0.769039
2017	Arugot	Cube	203694	2	M	2.7	-0.0425647	0.769039
2017	Arugot	Cube	203694	3	M	2.7	-0.0425647	0.769039
2017	Arugot	Cube	203694	5	M	2.7	-0.0425647	0.769039
2017	Arugot	Cube	203694	1	M	2.7	-0.0425647	0.769039
2017	Arugot	Cube	203694	2	M	2.7	-0.0425647	0.769039
2017	Arugot	Cube	203694	1	M	2.7	-0.0425647	0.769039
2017	Arugot	Cube	203694	3	M	2.7	-0.0425647	0.769039
2017	Arugot	Cube	203694	1	M	2.7	-0.0425647	0.769039
2017	Arugot	Cube	203694	3	M	2.7	-0.0425647	0.769039
2017	Arugot	Cube	203694	3	M	2.7	-0.0425647	0.769039
2017	Arugot	Cube	203694	1	M	2.7	-0.0425647	0.769039
2017	Arugot	Cube	203694	2	M	2.7	-0.0425647	0.769039
2017	Arugot	Cube	203694	2	M	2.7	-0.0425647	0.769039
2017	Arugot	Cube	203694	1	M	2.7	-0.0425647	0.769039
2018	David	Window	217732	2	F	2.37	2.25269	0.855638
2018	David	Window	217732	3	F	2.37	2.25269	0.855638
2018	David	Window	217732	2	F	2.37	2.25269	0.855638
2018	David	Window	217732	1	F	2.37	2.25269	0.855638
2018	David	Window	217732	5	F	2.37	2.25269	0.855638
2018	David	Window	217732	1	F	2.37	2.25269	0.855638
2018	David	Window	217732	2	F	2.37	2.25269	0.855638
2018	David	Window	217732	1	F	2.37	2.25269	0.855638
2017	Arugot	Sukkot	218507	3	F	1.85	0.740077	1.0578
2017	Arugot	Sukkot	218507	1	F	1.85	0.740077	1.0578
2017	Arugot	Sukkot	218507	4	F	1.85	0.740077	1.0578
2017	Arugot	Sukkot	218507	5	F	1.85	0.740077	1.0578
2017	Arugot	Sukkot	218507	2	F	1.85	0.740077	1.0578
2017	Arugot	Sukkot	218507	3	F	1.85	0.740077	1.0578
2017	Arugot	Sukkot	218507	5	F	1.85	0.740077	1.0578
2017	Arugot	Sukkot	218507	4	F	1.85	0.740077	1.0578
2017	Arugot	Sukkot	218507	2	F	1.85	0.740077	1.0578
2017	Arugot	Isiim	218646	3	F	2.3	0.616861	1.95704
2017	Arugot	Isiim	218646	4	F	2.3	0.616861	1.95704
2017	Arugot	Isiim	218646	4	F	2.3	0.616861	1.95704
2017	Arugot	Isiim	218646	4	F	2.3	0.616861	1.95704
2017	Arugot	Isiim	218646	4	F	2.3	0.616861	1.95704
2017	Arugot	Isiim	218646	4	F	2.3	0.616861	1.95704
2017	Arugot	Isiim	218646	3	F	2.3	0.616861	1.95704
2017	Arugot	Isiim	218646	2	F	2.3	0.616861	1.95704
2017	Arugot	Isiim	218646	4	F	2.3	0.616861	1.95704
2017	Arugot	Isiim	218646	3	F	2.3	0.616861	1.95704
2017	Arugot	Isiim	218646	1	F	2.3	0.616861	1.95704
2018	David	Hill	187214	3	F	2.64	1.40639	2.5134
2018	David	Hill	187214	3	F	2.64	1.40639	2.5134
2018	David	Hill	187214	3	F	2.64	1.40639	2.5134
2018	David	Hill	187214	2	F	2.64	1.40639	2.5134
2018	David	Hill	187214	2	F	2.64	1.40639	2.5134
2018	David	Hill	187214	2	F	2.64	1.40639	2.5134
2018	Arugot	Isiim	202177	3	F	2.5	2.40218	3.28744
2018	Arugot	Isiim	202177	3	F	2.5	2.40218	3.28744
2018	Arugot	Isiim	202177	1	F	2.5	2.40218	3.28744
2018	Arugot	Isiim	202177	5	F	2.5	2.40218	3.28744
2018	Arugot	Isiim	202177	3	F	2.5	2.40218	3.28744
2018	Arugot	Isiim	202177	1	F	2.5	2.40218	3.28744
2018	Arugot	Isiim	202177	2	F	2.5	2.40218	3.28744
2018	Arugot	Isiim	202177	3	F	2.5	2.40218	3.28744
2018	Arugot	Isiim	202177	1	F	2.5	2.40218	3.28744
2018	Arugot	Isiim	202177	4	F	2.5	2.40218	3.28744
2018	Arugot	Isiim	202177	2	F	2.5	2.40218	3.28744
2018	Arugot	Isiim	202177	2	F	2.5	2.40218	3.28744
2018	Arugot	Isiim	202177	2	F	2.5	2.40218	3.28744
2018	Arugot	Isiim	202177	2	F	2.5	2.40218	3.28744
2018	Arugot	Isiim	202177	3	F	2.5	2.40218	3.28744

## Sheet: Pup scream trail data
year	Site	Hyrax group	Hyrax	Chip	First hyrax to approch	Ran to FoxPro	Pups	Sex	Weight	Cortisol_std	Testosterone_std
2015	David	Hill	B9	202000	No	No	Yes	F	2.69	-1.36682	-1.15753
2015	Arugot	IsiIm	E5	218646	No	No	No	F	2.41	1.15295	-1.10858
2018	Arugot	Isiim	CD	218646	No	No	Yes	F	2.66	-0.497781	-1.09253
2018	Arugot	Isiim	DK	218646	No	No	Yes	F	2.66	-0.497781	-1.09253
2018	Arugot	Isiim	DK	218646	No	No	Yes	F	2.66	-0.497781	-1.09253
2018	Arugot	Isiim	CD	218646	No	No	Yes	F	2.66	-0.497781	-1.09253
2018	Arugot	Isiim	CD	218646	No	No	Yes	F	2.66	-0.497781	-1.09253
2018	Arugot	Isiim	DK	218646	No	No	Yes	F	2.66	-0.497781	-1.09253
2018	Arugot	Isiim	CD	218646	Yes	No	Yes	F	2.66	-0.497781	-1.09253
2015	Arugot	Cube	C0	203046	No	No	Yes	F	2.31	0.663601	-1.02119
2015	Arugot	Cube	C0	203046	Yes	Yes	Yes	F	2.31	0.663601	-1.02119
2015	Arugot	Cube	C0	203046	No	No	Yes	F	2.31	0.663601	-1.02119
2015	Arugot	Cube	C0	203046	No	No	Yes	F	2.31	0.663601	-1.02119
2017	Arugot	Entrance	C8	217021	No	No		F	2.95	-1.26138	-1.00389
2015	Arugot	IsiIm	J6	7843	No	No	No	F	2.805	-0.536689	-0.95938
2017	David	Window	KS	204390	No	Yes	Yes	F	2.2	0.331475	-0.906533
2018	David	Window	JW	203770	No	No	Yes	F	1.85	0.37759	-0.771699
2018	David	Window	JW	203770	No	No	Yes	F	1.85	0.37759	-0.771699
2015	Arugot	Cube	G3	204399	Yes	Yes	Yes	F	3.145	0.472801	-0.736266
2015	Arugot	Cube	G3	204399	No	No	Yes	F	3.145	0.472801	-0.736266
2015	Arugot	Cube	G3	204399	No	No	Yes	F	3.145	0.472801	-0.736266
2015	Arugot	Cube	G3	204399	Yes	Yes	Yes	F	3.145	0.472801	-0.736266
2015	Arugot	Cube	G3	204399	No	No	Yes	F	3.145	0.472801	-0.736266
2015	David	Window	21	204390	No	No	Yes	F	1.925	-0.224413	-0.616715
2016	David	Window	J0	204390	No	Yes	Yes	F	2.54	-0.725631	-0.551715
2016	David	Window	J0	204390	Yes	Yes	Yes	F	2.54	-0.725631	-0.551715
2017	David	Hill	RW	216956	Yes	Yes	Yes	F	2.1	-0.683968	-0.520933
2017	David	Hill	RW	216956	No	No	Yes	F	2.1	-0.683968	-0.520933
2017	David	Hill	TD	203478	No	No	Yes	F	2	-0.46272	-0.520025
2016	David	Window	60	203770	No	No	Yes	F	1.8	-0.569818	-0.511438
2016	David	Window	60	203770	No	No	Yes	F	1.8	-0.569818	-0.511438
2015	David	Hill	50	203478	No	No	Yes	F	1.855	-0.385677	-0.487001
2018	David	Hill	FO	203478	No	No		F	2.28	-1.00917	-0.43376
2015	David	Window	A4	869	No	No	Yes	F	2.1	-1.46245	-0.426953
2015	David	Window	H9	1484	No	No	Yes	F	2.44	-0.929897	-0.423942
2015	Arugot	IsiIm	F3	3532	No	Yes	Yes	F	2.555	-0.509398	-0.411574
2016	David	Window	E9	217732	No	Yes	Yes	F	2.32	-1.0497	-0.352927
2016	David	Window	E9	217732	No	No	Yes	F	2.32	-1.0497	-0.352927
2015	David	Hill	G2	531	Yes	Yes	Yes	F	2.335	2.06241	-0.282866
2018	David	Window	HP	202285	No	No	Yes	F	2.06	0.523945	-0.278601
2016	Arugot	Cube	C0	203046	No	No		F	2.72	0.136944	-0.0097335
2016	Arugot	Cube	C0	203046	No	No		F	2.72	0.136944	-0.0097335
2017	David	Window	Box10	202285	No	No	Yes	F	2	-0.866398	0.418629
2018	Arugot	Isiim	KB	202119	No	No	Yes	F	2.645	0.185769	0.483915
2018	Arugot	Isiim	KB	202119	No	No	Yes	F	2.645	0.185769	0.483915
2018	Arugot	Isiim	KB	202119	No	No	Yes	F	2.645	0.185769	0.483915
2018	Arugot	Isiim	KB	202119	No	No	Yes	F	2.645	0.185769	0.483915
2018	Arugot	Isiim	KB	202119	No	No	Yes	F	2.645	0.185769	0.483915
2018	Arugot	Isiim	KB	202119	No	No	Yes	F	2.645	0.185769	0.483915
2015	Arugot	Cube	A9	223	Yes	Yes	Yes	F	2.19	-0.286065	0.505132
2015	Arugot	Cube	A9	223	No	No	Yes	F	2.19	-0.286065	0.505132
2016	Arugot	IsiIm	J6	7843	No	Yes		F	2.65	0.242731	0.516684
2017	Arugot	IsiIm	KU	202119	No	No	Yes	F	2.55	1.53096	0.553872
2017	Arugot	IsiIm	KU	202119	No	No	Yes	F	2.55	1.53096	0.553872
2017	Arugot	IsiIm	KU	202119	No	No	Yes	F	2.55	1.53096	0.553872
2017	Arugot	IsiIm	KU	202119	No	No	Yes	F	2.55	1.53096	0.553872
2016	Arugot	IsiIm	F3	3532	Yes	Yes		F	2.775	-0.0733744	0.701072
2017	Arugot	Entrance	E7	218320	No	Yes		F	2.45	-0.451677	0.797379
2018	David	Window	LT	217732	No	No		F	2.37	2.25269	0.855638
2017	Arugot	IsiIm	DK	218646	No	No	Yes	F	2.3	0.616861	1.95704
2017	Arugot	IsiIm	DK	218646	No	No	Yes	F	2.3	0.616861	1.95704
2017	Arugot	Entrance	CM	217768	No	No		F	2.55	3.51639	2.23427
2018	David	Hill	BF	187214	No	No		F	2.64	1.40639	2.5134
2018	Arugot	Isiim	GO	202177	No	No	Yes	F	2.5	2.40218	3.28744
2018	Arugot	Isiim	GZ	202177	No	No	Yes	F	2.5	2.40218	3.28744
2018	Arugot	Isiim	GO	202177	No	No	Yes	F	2.5	2.40218	3.28744
2018	Arugot	Isiim	GZ	202177	No	No	Yes	F	2.5	2.40218	3.28744
2018	Arugot	Isiim	GZ	202177	No	No	Yes	F	2.5	2.40218	3.28744
2018	Arugot	Isiim	GO	202177	No	No	Yes	F	2.5	2.40218	3.28744
2017	David	Window	FJ	216968	Yes	Yes		M	3.35	-0.0136425	-0.297115
2017	Arugot	IsiIm	HW	203581	Yes	Yes		M	3.1	0.97075	0.35464
2017	Arugot	IsiIm	HW	203581	Yes	Yes		M	3.1	0.97075	0.35464
2017	Arugot	IsiIm	HW	203581	Yes	Yes		M	3.1	0.97075	0.35464
2017	Arugot	IsiIm	HW	203581	Yes	Yes		M	3.1	0.97075	0.35464
2016	Arugot	Cube	Z5	203694	Yes	Yes		M	2.84	0.315969	0.363289
2016	Arugot	Cube	Z5	203694	No	No		M	2.84	0.315969	0.363289
2018	Arugot	Isiim	HW	203581	No	No		M	3.05	0.715362	0.419651
2018	Arugot	Isiim	HW	203581	No	No		M	3.05	0.715362	0.419651
2018	Arugot	Isiim	HW	203581	No	No		M	3.05	0.715362	0.419651
2018	Arugot	Isiim	HW	203581	No	No		M	3.05	0.715362	0.419651
2018	Arugot	Isiim	HW	203581	No	No		M	3.05	0.715362	0.419651
2018	Arugot	Isiim	HW	203581	No	No		M	3.05	0.715362	0.419651
2018	Arugot	Isiim	HW	203581	No	No		M	3.05	0.715362	0.419651
2017	Arugot	Cube	XF	203694	No	No		M	2.7	-0.0425647	0.769039
2017	Arugot	Cube	XF	203694	No	No		M	2.7	-0.0425647	0.769039
